# Supplementary material for: Chlorido{N,N′-o-phenyl­ene-[6,6′-ethyl­enebis(pyridine-2-carboxamide)]}iron(III)
Source: Acta Crystallogr Sect E Struct Rep Online. 2008 Dec 10;65(Pt 1):m44. doi: 10.1107/S1600536808041354 (PMC2967889; doi:10.1107/S1600536808041354)
Supplement: Supplementary file 1 [file e-65-00m44-sup1.cif]

##############################################################################
###                                                                        ###
###        Electronic paper (Acta Crystallographica Section E)             ###
###                                                                        ###
##############################################################################
#                                                                            #
# This CIF contains the data in a paper accepted for publication in Acta     #
# Crystallographica Section E. It conforms to the requirements of Notes      #
# for Authors for Section E, and has been peer reviewed under the auspices   #
# of the IUCr Commission on Journals.                                        #
#                                                                            #
# Full details of the Crystallographic Information File format               #
# are given in the paper "The Crystallographic Information File (CIF):       #
# a New Standard Archive File for Crystallography" by S. R. Hall, F. H.      #
# Allen and I. D. Brown [Acta Cryst. (1991), A47, 655-685].                  #
#                                                                            #
# The current version of the core CIF dictionary is obtainable from          #
# ftp://ftp.iucr.org/pub/cif_core.dic. The current version number is 2.4.    #
#                                                                            #
# Software is freely available for graphical display of the structure(s) in  #
# this CIF.  For information consult the CIF home page http://www.iucr.org/  #
# cif/home.html                                                              #
#                                                                            #
# This file may be used for bona fide research purposes within the           #
# scientific community so long as proper attribution is given to the journal # 
# article from which it was obtained.                                        #
#                                                                            #
##############################################################################
                                             
data_I
_audit_creation_method     SHELXL-97
_chemical_name_systematic
;
Chlorido{N,N'-o-phenylene-[6,6'-ethylenebis(pyridine-2-carboxamide)]}iron(III)
;
_chemical_name_common     ?
_chemical_formula_moiety     'C20 H14 Cl Fe N4 O2'
_chemical_formula_sum     'C20 H14 Cl Fe N4 O2'
_chemical_formula_iupac     '[Fe (C20 H14 N4 O2) Cl]'
_chemical_formula_weight     433.65
_chemical_melting_point     ?
_symmetry_cell_setting     Monoclinic
_symmetry_space_group_name_H-M     'P 21/n'
_symmetry_space_group_name_Hall     '-P 2yn'
loop_
    _symmetry_equiv_pos_as_xyz
    'x, y, z'
    '-x+1/2, y+1/2, -z+1/2'
    '-x, -y, -z'
    'x-1/2, -y-1/2, z-1/2'
_cell_length_a     11.8532(2)
_cell_length_b     8.20280(10)
_cell_length_c     19.3507(3)
_cell_angle_alpha     90.00
_cell_angle_beta     106.8890(10)
_cell_angle_gamma     90.00
_cell_volume     1800.31(5)
_cell_formula_units_Z     4
_cell_measurement_reflns_used     9989
_cell_measurement_theta_min     2.20
_cell_measurement_theta_max     27.43
_cell_measurement_temperature     296(2)
_exptl_crystal_description     Plate
_exptl_crystal_colour     black
_exptl_crystal_size_max     0.44
_exptl_crystal_size_mid     0.16
_exptl_crystal_size_min     0.10
_exptl_crystal_density_diffrn     1.600
_exptl_crystal_density_meas     ?
_exptl_crystal_density_method     'not measured'
_exptl_crystal_F_000     884
_exptl_absorpt_coefficient_mu     1.011
_exptl_absorpt_correction_type     multi-scan
_exptl_absorpt_process_details     '(SADABS, Sheldrick, 1996)'
_exptl_absorpt_correction_T_min     0.778
_exptl_absorpt_correction_T_max     1.000
_exptl_special_details
;
;
_diffrn_ambient_temperature     296(2)
_diffrn_radiation_type     MoK\a
_diffrn_radiation_wavelength     0.71073
_diffrn_radiation_source     'fine-focus sealed tube'
_diffrn_radiation_monochromator     graphite
_diffrn_measurement_device_type     'Bruker SMART CCD area-detector'
_diffrn_measurement_method     '\f and \w scans'
_diffrn_detector_area_resol_mean     ?
_diffrn_reflns_number     24687
_diffrn_reflns_av_R_equivalents     0.0406
_diffrn_reflns_av_sigmaI/netI     0.0271
_diffrn_reflns_theta_min     2.20
_diffrn_reflns_theta_max     27.51
_diffrn_reflns_theta_full     27.51
_diffrn_measured_fraction_theta_max     0.997
_diffrn_measured_fraction_theta_full     0.997
_diffrn_reflns_limit_h_min     -15
_diffrn_reflns_limit_h_max     15
_diffrn_reflns_limit_k_min     -10
_diffrn_reflns_limit_k_max     10
_diffrn_reflns_limit_l_min     -25
_diffrn_reflns_limit_l_max     25
_diffrn_standards_number     0
_diffrn_standards_interval_count     .
_diffrn_standards_interval_time     .
_diffrn_standards_decay_%     ?
_refine_special_details
;
Refinement of <i>F</i>\^2\^ against ALL reflections. The weighted
<i>R</i>-factor <i>wR</i> and goodness of fit <i>S</i> are based on
<i>F</i>\^2\^, conventional <i>R</i>-factors <i>R</i> are based on <i>F</i>,
with <i>F</i> set to zero for negative <i>F</i>\^2\^. The threshold expression
of <i>F</i>\^2\^ > \s(<i>F</i>\^2\^) is used only for calculating
<i>R</i>-factors(gt) <i>etc</i>. and is not relevant to the choice of
reflections for refinement. <i>R</i>-factors based on <i>F</i>\^2\^ are
statistically about twice as large as those based on <i>F</i>, and <i>R</i>-
factors based on ALL data will be even larger.
;
_reflns_number_total     4142
_reflns_number_gt     3415
_reflns_threshold_expression     I>2\s(I)
_refine_ls_structure_factor_coef     Fsqd
_refine_ls_matrix_type     full
_refine_ls_R_factor_all     0.0515
_refine_ls_R_factor_gt     0.0397
_refine_ls_wR_factor_gt     0.1192
_refine_ls_wR_factor_ref     0.1263
_refine_ls_goodness_of_fit_ref     1.005
_refine_ls_restrained_S_all     1.005
_refine_ls_number_reflns     4142
_refine_ls_number_parameters     253
_refine_ls_number_restraints     0
_refine_ls_hydrogen_treatment     constr
_refine_ls_weighting_scheme     calc
_refine_ls_weighting_details
         'calc w=1/[\s^2^(Fo^2^)+(0.0642P)^2^+2.4383P] where P=(Fo^2^+2Fc^2^)/3'
_atom_sites_solution_hydrogens     geom
_atom_sites_solution_primary     direct
_atom_sites_solution_secondary     difmap
_refine_ls_shift/su_max     0.001
_refine_ls_shift/su_mean     <0.001
_refine_diff_density_max     0.618
_refine_diff_density_min     -0.433
_refine_ls_extinction_method     none
_refine_ls_extinction_coef     ?
loop_
    _atom_type_symbol
    _atom_type_description
    _atom_type_scat_dispersion_real
    _atom_type_scat_dispersion_imag
    _atom_type_scat_source
    'C' 'C' 0.0033 0.0016
                         'International Tables Vol C Tables 4.2.6.8 and 6.1.1.4'
    'H' 'H' 0.0000 0.0000
                         'International Tables Vol C Tables 4.2.6.8 and 6.1.1.4'
    'N' 'N' 0.0061 0.0033
                         'International Tables Vol C Tables 4.2.6.8 and 6.1.1.4'
    'O' 'O' 0.0106 0.0060
                         'International Tables Vol C Tables 4.2.6.8 and 6.1.1.4'
    'Cl' 'Cl' 0.1484 0.1585
                         'International Tables Vol C Tables 4.2.6.8 and 6.1.1.4'
    'Fe' 'Fe' 0.3463 0.8444
                         'International Tables Vol C Tables 4.2.6.8 and 6.1.1.4'
_computing_data_collection     'SMART (Bruker, 1997)'
_computing_cell_refinement     'SAINT (Bruker, 1997)'
_computing_data_reduction     'SAINT (Bruker, 1997)'
_computing_structure_solution     'SHELXS97 (Sheldrick, 2008)'
_computing_structure_refinement     'SHELXL97 (Sheldrick, 2008)'
_computing_molecular_graphics     'SHELXTL (Sheldrick, 2008)'
_computing_publication_material     'SHELXTL (Sheldrick, 2008)'
loop_
    _atom_site_type_symbol
    _atom_site_label
    _atom_site_fract_x
    _atom_site_fract_y
    _atom_site_fract_z
    _atom_site_U_iso_or_equiv
    _atom_site_adp_type
    _atom_site_calc_flag
    _atom_site_refinement_flags
    _atom_site_occupancy
    _atom_site_disorder_assembly
    _atom_site_disorder_group
    Fe Fe1 0.45008(3) 0.56516(5) 0.62759(2) 0.02844(13) Uani d . 1 . .
    Cl Cl1 0.49959(7) 0.48979(10) 0.74759(4) 0.0423(2) Uani d . 1 . .
    O O1 0.1136(2) 0.6292(4) 0.61432(18) 0.0676(8) Uani d . 1 . .
    O O2 0.5587(2) 0.2335(3) 0.51016(14) 0.0529(6) Uani d . 1 . .
    N N1 0.2870(2) 0.5301(3) 0.59827(14) 0.0352(5) Uani d . 1 . .
    N N2 0.4003(2) 0.7937(3) 0.64688(12) 0.0321(5) Uani d . 1 . .
    N N3 0.6194(2) 0.5763(3) 0.62630(12) 0.0298(5) Uani d . 1 . .
    N N4 0.44925(19) 0.3762(3) 0.57162(12) 0.0305(5) Uani d . 1 . .
    C C1 0.2181(3) 0.6411(4) 0.61888(17) 0.0399(7) Uani d . 1 . .
    C C2 0.2867(3) 0.7921(4) 0.64770(16) 0.0373(6) Uani d . 1 . .
    C C3 0.2337(3) 0.9212(4) 0.67153(19) 0.0509(9) Uani d . 1 . .
    H H3A 0.1555 0.9156 0.6719 0.061 Uiso calc R 1 . .
    C C4 0.3014(4) 1.0606(5) 0.6950(2) 0.0564(10) Uani d . 1 . .
    H H4A 0.2696 1.1495 0.7127 0.068 Uiso calc R 1 . .
    C C5 0.4145(4) 1.0649(4) 0.69173(18) 0.0483(8) Uani d . 1 . .
    H H5A 0.4594 1.1585 0.7062 0.058 Uiso calc R 1 . .
    C C6 0.4643(3) 0.9306(4) 0.66690(16) 0.0377(7) Uani d . 1 . .
    C C7 0.5853(3) 0.9393(4) 0.65875(18) 0.0443(7) Uani d . 1 . .
    H H7A 0.6159 1.0483 0.6716 0.053 Uiso calc R 1 . .
    H H7B 0.5800 0.9222 0.6083 0.053 Uiso calc R 1 . .
    C C8 0.6751(3) 0.8146(4) 0.70492(17) 0.0418(7) Uani d . 1 . .
    H H8A 0.7468 0.8722 0.7301 0.050 Uiso calc R 1 . .
    H H8B 0.6425 0.7683 0.7411 0.050 Uiso calc R 1 . .
    C C9 0.7061(2) 0.6787(4) 0.66208(15) 0.0352(6) Uani d . 1 . .
    C C10 0.8207(3) 0.6559(4) 0.65877(18) 0.0453(8) Uani d . 1 . .
    H H10A 0.8794 0.7287 0.6824 0.054 Uiso calc R 1 . .
    C C11 0.8485(3) 0.5277(5) 0.62112(19) 0.0479(8) Uani d . 1 . .
    H H11A 0.9255 0.5124 0.6195 0.057 Uiso calc R 1 . .
    C C12 0.7599(3) 0.4217(4) 0.58564(17) 0.0413(7) Uani d . 1 . .
    H H12A 0.7760 0.3331 0.5600 0.050 Uiso calc R 1 . .
    C C13 0.6471(2) 0.4504(3) 0.58911(15) 0.0314(6) Uani d . 1 . .
    C C14 0.5471(2) 0.3397(4) 0.55255(15) 0.0333(6) Uani d . 1 . .
    C C15 0.2484(2) 0.3809(4) 0.56301(16) 0.0348(6) Uani d . 1 . .
    C C16 0.1338(3) 0.3196(4) 0.5414(2) 0.0499(8) Uani d . 1 . .
    H H16A 0.0724 0.3773 0.5509 0.060 Uiso calc R 1 . .
    C C17 0.1128(3) 0.1721(5) 0.5056(2) 0.0590(10) Uani d . 1 . .
    H H17A 0.0364 0.1311 0.4905 0.071 Uiso calc R 1 . .
    C C18 0.2030(3) 0.0846(4) 0.4919(2) 0.0547(9) Uani d . 1 . .
    H H18A 0.1870 -0.0153 0.4683 0.066 Uiso calc R 1 . .
    C C19 0.3178(3) 0.1438(4) 0.51280(16) 0.0414(7) Uani d . 1 . .
    H H19A 0.3789 0.0840 0.5041 0.050 Uiso calc R 1 . .
    C C20 0.3393(2) 0.2947(3) 0.54712(15) 0.0328(6) Uani d . 1 . .
loop_
    _atom_site_aniso_label
    _atom_site_aniso_U_11
    _atom_site_aniso_U_22
    _atom_site_aniso_U_33
    _atom_site_aniso_U_12
    _atom_site_aniso_U_13
    _atom_site_aniso_U_23
    Fe1 0.0262(2) 0.0225(2) 0.0375(2) -0.00026(14) 0.01073(15) -0.00375(15)
    Cl1 0.0483(4) 0.0381(4) 0.0427(4) 0.0044(3) 0.0169(3) 0.0083(3)
    O1 0.0352(13) 0.0650(18) 0.109(2) 0.0042(12) 0.0307(14) -0.0117(17)
    O2 0.0472(13) 0.0475(14) 0.0671(15) 0.0005(11) 0.0215(11) -0.0268(12)
    N1 0.0278(11) 0.0299(13) 0.0484(14) 0.0000(9) 0.0119(10) -0.0014(10)
    N2 0.0410(13) 0.0221(11) 0.0345(12) 0.0034(10) 0.0132(10) -0.0013(9)
    N3 0.0287(11) 0.0274(12) 0.0334(11) -0.0026(9) 0.0091(9) -0.0020(9)
    N4 0.0301(11) 0.0237(11) 0.0370(12) -0.0025(9) 0.0088(9) -0.0049(9)
    C1 0.0337(15) 0.0377(17) 0.0515(17) 0.0065(12) 0.0175(13) 0.0020(14)
    C2 0.0424(16) 0.0333(15) 0.0396(15) 0.0099(12) 0.0173(12) 0.0021(12)
    C3 0.058(2) 0.047(2) 0.055(2) 0.0213(17) 0.0282(17) 0.0042(16)
    C4 0.083(3) 0.0406(19) 0.0494(19) 0.0225(19) 0.0254(18) -0.0016(15)
    C5 0.076(2) 0.0272(15) 0.0401(16) 0.0053(15) 0.0136(16) -0.0027(13)
    C6 0.0547(18) 0.0249(14) 0.0325(14) 0.0017(13) 0.0108(12) 0.0010(11)
    C7 0.0553(19) 0.0264(15) 0.0517(18) -0.0103(13) 0.0166(15) -0.0024(13)
    C8 0.0421(16) 0.0388(17) 0.0411(16) -0.0095(13) 0.0069(13) -0.0082(13)
    C9 0.0322(14) 0.0346(15) 0.0365(14) -0.0063(12) 0.0066(11) -0.0002(12)
    C10 0.0314(15) 0.051(2) 0.0500(18) -0.0110(14) 0.0058(13) 0.0020(15)
    C11 0.0270(14) 0.063(2) 0.0540(19) 0.0007(14) 0.0126(13) 0.0059(17)
    C12 0.0330(15) 0.0472(19) 0.0462(17) 0.0054(13) 0.0154(13) 0.0001(14)
    C13 0.0311(13) 0.0311(14) 0.0321(13) 0.0019(11) 0.0092(10) 0.0020(11)
    C14 0.0339(14) 0.0296(14) 0.0360(14) 0.0024(11) 0.0094(11) -0.0030(11)
    C15 0.0318(14) 0.0287(14) 0.0423(15) -0.0045(11) 0.0084(11) 0.0036(12)
    C16 0.0325(16) 0.0450(19) 0.070(2) -0.0058(14) 0.0115(15) 0.0041(17)
    C17 0.0431(19) 0.047(2) 0.079(3) -0.0221(16) 0.0051(17) 0.0039(19)
    C18 0.063(2) 0.0346(18) 0.059(2) -0.0211(16) 0.0073(17) -0.0051(15)
    C19 0.0493(18) 0.0317(16) 0.0420(16) -0.0082(13) 0.0114(13) -0.0036(13)
    C20 0.0326(14) 0.0281(14) 0.0360(14) -0.0047(11) 0.0073(11) 0.0012(11)
_geom_special_details
;
All e.s.d.'s (except the e.s.d. in the dihedral angle between two l.s. planes)
are estimated using the full covariance matrix. The cell e.s.d.'s are taken
into account individually in the estimation of e.s.d.'s in distances, angles
and torsion angles; correlations between e.s.d.'s in cell parameters are only
used when they are defined by crystal symmetry. An approximate (isotropic)
treatment of cell e.s.d.'s is used for estimating e.s.d.'s involving l.s.
planes.
;
loop_
    _geom_bond_atom_site_label_1
    _geom_bond_atom_site_label_2
    _geom_bond_site_symmetry_2
    _geom_bond_distance
    _geom_bond_publ_flag
    Fe1 N1 . 1.871(2) yes
    Fe1 N4 . 1.889(2) yes
    Fe1 N3 . 2.016(2) yes
    Fe1 N2 . 2.032(2) yes
    Fe1 Cl1 . 2.3080(8) yes
    O1 C1 . 1.220(4) ?
    O2 C14 . 1.231(3) ?
    N1 C1 . 1.358(4) ?
    N1 C15 . 1.412(4) ?
    N2 C6 . 1.348(4) ?
    N2 C2 . 1.350(4) ?
    N3 C9 . 1.352(4) ?
    N3 C13 . 1.353(4) ?
    N4 C14 . 1.349(4) ?
    N4 C20 . 1.418(3) ?
    C1 C2 . 1.498(5) ?
    C2 C3 . 1.378(4) ?
    C3 C4 . 1.395(6) ?
    C3 H3A . 0.93 ?
    C4 C5 . 1.361(6) ?
    C4 H4A . 0.93 ?
    C5 C6 . 1.399(4) ?
    C5 H5A . 0.93 ?
    C6 C7 . 1.490(5) ?
    C7 C8 . 1.557(5) ?
    C7 H7A . 0.97 ?
    C7 H7B . 0.97 ?
    C8 C9 . 1.497(4) ?
    C8 H8A . 0.97 ?
    C8 H8B . 0.97 ?
    C9 C10 . 1.392(4) ?
    C10 C11 . 1.373(5) ?
    C10 H10A . 0.93 ?
    C11 C12 . 1.383(5) ?
    C11 H11A . 0.93 ?
    C12 C13 . 1.378(4) ?
    C12 H12A . 0.93 ?
    C13 C14 . 1.498(4) ?
    C15 C16 . 1.394(4) ?
    C15 C20 . 1.396(4) ?
    C16 C17 . 1.380(5) ?
    C16 H16A . 0.93 ?
    C17 C18 . 1.376(6) ?
    C17 H17A . 0.93 ?
    C18 C19 . 1.390(5) ?
    C18 H18A . 0.93 ?
    C19 C20 . 1.392(4) ?
    C19 H19A . 0.93 ?
loop_
    _geom_angle_atom_site_label_1
    _geom_angle_atom_site_label_2
    _geom_angle_atom_site_label_3
    _geom_angle_site_symmetry_1
    _geom_angle_site_symmetry_3
    _geom_angle
    _geom_angle_publ_flag
    N1 Fe1 N4 . . 82.38(10) ?
    N1 Fe1 N3 . . 161.28(10) ?
    N4 Fe1 N3 . . 82.51(9) ?
    N1 Fe1 N2 . . 82.39(10) ?
    N4 Fe1 N2 . . 155.32(10) ?
    N3 Fe1 N2 . . 107.69(10) ?
    N1 Fe1 Cl1 . . 101.67(8) ?
    N4 Fe1 Cl1 . . 108.32(8) ?
    N3 Fe1 Cl1 . . 93.53(7) ?
    N2 Fe1 Cl1 . . 93.71(7) ?
    C1 N1 C15 . . 125.8(3) ?
    C1 N1 Fe1 . . 117.7(2) ?
    C15 N1 Fe1 . . 116.19(19) ?
    C6 N2 C2 . . 119.0(3) ?
    C6 N2 Fe1 . . 130.7(2) ?
    C2 N2 Fe1 . . 109.69(19) ?
    C9 N3 C13 . . 118.7(2) ?
    C9 N3 Fe1 . . 129.3(2) ?
    C13 N3 Fe1 . . 111.65(18) ?
    C14 N4 C20 . . 125.7(2) ?
    C14 N4 Fe1 . . 118.49(18) ?
    C20 N4 Fe1 . . 115.45(18) ?
    O1 C1 N1 . . 127.6(3) ?
    O1 C1 C2 . . 121.5(3) ?
    N1 C1 C2 . . 110.8(2) ?
    N2 C2 C3 . . 123.4(3) ?
    N2 C2 C1 . . 116.0(2) ?
    C3 C2 C1 . . 120.6(3) ?
    C2 C3 C4 . . 117.6(3) ?
    C2 C3 H3A . . 121.2 ?
    C4 C3 H3A . . 121.2 ?
    C5 C4 C3 . . 119.1(3) ?
    C5 C4 H4A . . 120.4 ?
    C3 C4 H4A . . 120.4 ?
    C4 C5 C6 . . 121.0(3) ?
    C4 C5 H5A . . 119.5 ?
    C6 C5 H5A . . 119.5 ?
    N2 C6 C5 . . 119.8(3) ?
    N2 C6 C7 . . 119.2(3) ?
    C5 C6 C7 . . 120.9(3) ?
    C6 C7 C8 . . 115.3(3) ?
    C6 C7 H7A . . 108.5 ?
    C8 C7 H7A . . 108.5 ?
    C6 C7 H7B . . 108.5 ?
    C8 C7 H7B . . 108.5 ?
    H7A C7 H7B . . 107.5 ?
    C9 C8 C7 . . 114.1(3) ?
    C9 C8 H8A . . 108.7 ?
    C7 C8 H8A . . 108.7 ?
    C9 C8 H8B . . 108.7 ?
    C7 C8 H8B . . 108.7 ?
    H8A C8 H8B . . 107.6 ?
    N3 C9 C10 . . 120.1(3) ?
    N3 C9 C8 . . 118.3(3) ?
    C10 C9 C8 . . 121.7(3) ?
    C11 C10 C9 . . 121.0(3) ?
    C11 C10 H10A . . 119.5 ?
    C9 C10 H10A . . 119.5 ?
    C10 C11 C12 . . 118.7(3) ?
    C10 C11 H11A . . 120.6 ?
    C12 C11 H11A . . 120.6 ?
    C13 C12 C11 . . 118.4(3) ?
    C13 C12 H12A . . 120.8 ?
    C11 C12 H12A . . 120.8 ?
    N3 C13 C12 . . 123.1(3) ?
    N3 C13 C14 . . 115.6(2) ?
    C12 C13 C14 . . 121.3(3) ?
    O2 C14 N4 . . 127.6(3) ?
    O2 C14 C13 . . 121.2(3) ?
    N4 C14 C13 . . 111.2(2) ?
    C16 C15 C20 . . 119.9(3) ?
    C16 C15 N1 . . 127.5(3) ?
    C20 C15 N1 . . 112.5(2) ?
    C17 C16 C15 . . 119.0(3) ?
    C17 C16 H16A . . 120.5 ?
    C15 C16 H16A . . 120.5 ?
    C18 C17 C16 . . 121.1(3) ?
    C18 C17 H17A . . 119.4 ?
    C16 C17 H17A . . 119.4 ?
    C17 C18 C19 . . 120.8(3) ?
    C17 C18 H18A . . 119.6 ?
    C19 C18 H18A . . 119.6 ?
    C18 C19 C20 . . 118.5(3) ?
    C18 C19 H19A . . 120.7 ?
    C20 C19 H19A . . 120.7 ?
    C19 C20 C15 . . 120.6(3) ?
    C19 C20 N4 . . 127.0(3) ?
    C15 C20 N4 . . 112.4(2) ?
loop_
    _geom_torsion_atom_site_label_1
    _geom_torsion_atom_site_label_2
    _geom_torsion_atom_site_label_3
    _geom_torsion_atom_site_label_4
    _geom_torsion_site_symmetry_1
    _geom_torsion_site_symmetry_2
    _geom_torsion_site_symmetry_3
    _geom_torsion_site_symmetry_4
    _geom_torsion
    _geom_torsion_publ_flag
    N4 Fe1 N1 C1 . . . . -176.9(2) ?
    N3 Fe1 N1 C1 . . . . -140.5(3) ?
    N2 Fe1 N1 C1 . . . . -16.3(2) ?
    Cl1 Fe1 N1 C1 . . . . 75.9(2) ?
    N4 Fe1 N1 C15 . . . . 9.6(2) ?
    N3 Fe1 N1 C15 . . . . 46.0(4) ?
    N2 Fe1 N1 C15 . . . . 170.1(2) ?
    Cl1 Fe1 N1 C15 . . . . -97.6(2) ?
    N1 Fe1 N2 C6 . . . . -173.7(3) ?
    N4 Fe1 N2 C6 . . . . -121.4(3) ?
    N3 Fe1 N2 C6 . . . . -9.9(3) ?
    Cl1 Fe1 N2 C6 . . . . 85.0(2) ?
    N1 Fe1 N2 C2 . . . . 15.76(19) ?
    N4 Fe1 N2 C2 . . . . 68.1(3) ?
    N3 Fe1 N2 C2 . . . . 179.57(18) ?
    Cl1 Fe1 N2 C2 . . . . -85.53(19) ?
    N1 Fe1 N3 C9 . . . . 150.2(3) ?
    N4 Fe1 N3 C9 . . . . -173.5(3) ?
    N2 Fe1 N3 C9 . . . . 29.6(3) ?
    Cl1 Fe1 N3 C9 . . . . -65.4(2) ?
    N1 Fe1 N3 C13 . . . . -37.0(4) ?
    N4 Fe1 N3 C13 . . . . -0.60(19) ?
    N2 Fe1 N3 C13 . . . . -157.53(18) ?
    Cl1 Fe1 N3 C13 . . . . 107.44(18) ?
    N1 Fe1 N4 C14 . . . . 164.8(2) ?
    N3 Fe1 N4 C14 . . . . -4.1(2) ?
    N2 Fe1 N4 C14 . . . . 112.5(3) ?
    Cl1 Fe1 N4 C14 . . . . -95.4(2) ?
    N1 Fe1 N4 C20 . . . . -8.8(2) ?
    N3 Fe1 N4 C20 . . . . -177.7(2) ?
    N2 Fe1 N4 C20 . . . . -61.1(3) ?
    Cl1 Fe1 N4 C20 . . . . 91.03(19) ?
    C15 N1 C1 O1 . . . . 4.1(6) ?
    Fe1 N1 C1 O1 . . . . -168.8(3) ?
    C15 N1 C1 C2 . . . . -174.1(3) ?
    Fe1 N1 C1 C2 . . . . 13.1(3) ?
    C6 N2 C2 C3 . . . . -3.4(4) ?
    Fe1 N2 C2 C3 . . . . 168.4(3) ?
    C6 N2 C2 C1 . . . . 175.0(3) ?
    Fe1 N2 C2 C1 . . . . -13.2(3) ?
    O1 C1 C2 N2 . . . . -176.9(3) ?
    N1 C1 C2 N2 . . . . 1.3(4) ?
    O1 C1 C2 C3 . . . . 1.5(5) ?
    N1 C1 C2 C3 . . . . 179.8(3) ?
    N2 C2 C3 C4 . . . . 0.8(5) ?
    C1 C2 C3 C4 . . . . -177.5(3) ?
    C2 C3 C4 C5 . . . . 1.6(5) ?
    C3 C4 C5 C6 . . . . -1.5(5) ?
    C2 N2 C6 C5 . . . . 3.4(4) ?
    Fe1 N2 C6 C5 . . . . -166.4(2) ?
    C2 N2 C6 C7 . . . . -173.6(3) ?
    Fe1 N2 C6 C7 . . . . 16.6(4) ?
    C4 C5 C6 N2 . . . . -1.0(5) ?
    C4 C5 C6 C7 . . . . 175.9(3) ?
    N2 C6 C7 C8 . . . . -63.1(4) ?
    C5 C6 C7 C8 . . . . 119.9(3) ?
    C6 C7 C8 C9 . . . . 107.4(3) ?
    C13 N3 C9 C10 . . . . 1.6(4) ?
    Fe1 N3 C9 C10 . . . . 174.0(2) ?
    C13 N3 C9 C8 . . . . -178.2(3) ?
    Fe1 N3 C9 C8 . . . . -5.7(4) ?
    C7 C8 C9 N3 . . . . -62.5(4) ?
    C7 C8 C9 C10 . . . . 117.7(3) ?
    N3 C9 C10 C11 . . . . -1.8(5) ?
    C8 C9 C10 C11 . . . . 177.9(3) ?
    C9 C10 C11 C12 . . . . 0.7(5) ?
    C10 C11 C12 C13 . . . . 0.6(5) ?
    C9 N3 C13 C12 . . . . -0.3(4) ?
    Fe1 N3 C13 C12 . . . . -174.0(2) ?
    C9 N3 C13 C14 . . . . 178.4(2) ?
    Fe1 N3 C13 C14 . . . . 4.7(3) ?
    C11 C12 C13 N3 . . . . -0.8(5) ?
    C11 C12 C13 C14 . . . . -179.4(3) ?
    C20 N4 C14 O2 . . . . 1.6(5) ?
    Fe1 N4 C14 O2 . . . . -171.3(3) ?
    C20 N4 C14 C13 . . . . -179.7(2) ?
    Fe1 N4 C14 C13 . . . . 7.5(3) ?
    N3 C13 C14 O2 . . . . 171.0(3) ?
    C12 C13 C14 O2 . . . . -10.3(4) ?
    N3 C13 C14 N4 . . . . -7.8(4) ?
    C12 C13 C14 N4 . . . . 170.9(3) ?
    C1 N1 C15 C16 . . . . 1.3(5) ?
    Fe1 N1 C15 C16 . . . . 174.3(3) ?
    C1 N1 C15 C20 . . . . 178.5(3) ?
    Fe1 N1 C15 C20 . . . . -8.6(3) ?
    C20 C15 C16 C17 . . . . 1.3(5) ?
    N1 C15 C16 C17 . . . . 178.3(3) ?
    C15 C16 C17 C18 . . . . 0.7(6) ?
    C16 C17 C18 C19 . . . . -1.0(6) ?
    C17 C18 C19 C20 . . . . -0.8(5) ?
    C18 C19 C20 C15 . . . . 2.8(5) ?
    C18 C19 C20 N4 . . . . -179.2(3) ?
    C16 C15 C20 C19 . . . . -3.1(5) ?
    N1 C15 C20 C19 . . . . 179.5(3) ?
    C16 C15 C20 N4 . . . . 178.7(3) ?
    N1 C15 C20 N4 . . . . 1.3(4) ?
    C14 N4 C20 C19 . . . . 15.3(5) ?
    Fe1 N4 C20 C19 . . . . -171.7(2) ?
    C14 N4 C20 C15 . . . . -166.7(3) ?
    Fe1 N4 C20 C15 . . . . 6.4(3) ?
loop_
    _geom_hbond_atom_site_label_D
    _geom_hbond_atom_site_label_H
    _geom_hbond_atom_site_label_A
    _geom_hbond_site_symmetry_A
    _geom_hbond_distance_DH
    _geom_hbond_distance_HA
    _geom_hbond_distance_DA
    _geom_hbond_angle_DHA
    C3 H3A Cl1 2_556 0.93 2.80 3.595(4) 144
    C10 H10A Cl1 2_656 0.93 2.71 3.617(3) 165
    C11 H11A O1 1_655 0.93 2.46 3.290(5) 149
data_global
_journal_date_recd_electronic     2008-11-22
_journal_date_accepted     2008-12-07
_journal_name_full     'Acta Crystallographica, Section E'
_journal_year     2009
_journal_volume     65
_journal_issue      1
_journal_page_first     m44
_journal_page_last     m44
_journal_paper_category     QM
_journal_coeditor_code     CI2736
_publ_contact_author_name     'Li Yang'
_publ_contact_author_address
;
Department of Chemical Engineering
Yibin University
Yibin 64000
People's Republic of China
;
_publ_contact_author_email     'ybuyl@163.com'
_publ_contact_author_fax     '86-831-6180016'
_publ_contact_author_phone     '86-831-6180016'
_publ_section_title
;\
Chlorido{<i>N</i>,<i>N</i>'-o-phenylene-[6,6'-ethylenebis(pyridine-2-\
carboxamide)]}iron(III)
;
loop_
    _publ_author_name
    _publ_author_footnote
    _publ_author_address
    'Yang, Li' .
;
Department of Chemical Engineering
Yibin University
Yibin 644000
People's Republic of China
;
    'Tang, Bin' .
;
Department of Chemistry
Luzhou Medicial College
Luzhou 646000
People's Republic of China
;
