# Supplementary material for: Chlorido{N,N′-o-phenyl­ene-[6,6′-ethyl­enebis(pyridine-2-carboxamide)]}iron(III)
Source: Acta Crystallogr Sect E Struct Rep Online. 2008 Dec 10;65(Pt 1):m44. doi: 10.1107/S1600536808041354 (PMC2967889; doi:10.1107/S1600536808041354)
Supplement: Supplementary file 2 [file e-65-00m44-Isup2.hkl]

# 
# h,k,l, Fc-squared, Fo-squared, sigma(Fo-squared) and status flag 
# 
data_I
_shelx_title ' YL1 in P2(1)/n  FeCl(C20H14N4O2)' 
_shelx_refln_list_code          4 
_shelx_F_calc_maximum      245.43 
_exptl_crystal_F_000       884.00 
_reflns_d_resolution_high  0.7694 
 
loop_ 
 _symmetry_equiv_pos_as_xyz 
 'x, y, z' 
 '-x+1/2, y+1/2, -z+1/2' 
 '-x, -y, -z' 
 'x-1/2, -y-1/2, z-1/2' 
 
_cell_length_a    11.8532 
_cell_length_b     8.2028 
_cell_length_c    19.3507 
_cell_angle_alpha  90.000 
_cell_angle_beta  106.889 
_cell_angle_gamma  90.000 
 
_shelx_F_squared_multiplier     1.000 
 
loop_ 
 _refln_index_h 
 _refln_index_k 
 _refln_index_l 
 _refln_F_squared_calc 
 _refln_F_squared_meas 
 _refln_F_squared_sigma 
 _refln_observed_status 
   2   0   0      279.37      321.86      7.80 o 
   4   0   0     1256.30     1244.38     21.03 o 
   6   0   0      311.77      372.14     11.19 o 
   8   0   0      556.09      532.28     19.27 o 
  10   0   0      629.82      649.66     22.84 o 
  12   0   0      559.59      531.66     33.58 o 
  14   0   0        4.64      -12.08     12.08 o 
   1   1   0    10076.13    10321.21    142.36 o 
   2   1   0      556.33      604.14     22.42 o 
   3   1   0    12578.51    12152.55    133.13 o 
   4   1   0     6362.69     6151.95     71.70 o 
   5   1   0     3032.78     3016.51     32.23 o 
   6   1   0      429.71      398.15      8.43 o 
   7   1   0        4.98        3.36      3.19 o 
   8   1   0      226.56      186.86      7.40 o 
   9   1   0      208.75      200.79      8.83 o 
  10   1   0        4.38        9.73      5.44 o 
  11   1   0      716.13      709.92     17.93 o 
  12   1   0       56.19       73.17      9.58 o 
  13   1   0       66.75       96.26     11.06 o 
  14   1   0      107.96      115.09     17.77 o 
   0   2   0    14796.83    17065.84    260.64 o 
   1   2   0     2382.67     2439.08     36.03 o 
   2   2   0     5617.62     5998.16     94.00 o 
   3   2   0     1859.37     1756.75     25.31 o 
   4   2   0     4766.84     4764.80     55.72 o 
   5   2   0     1622.59     1393.24     17.73 o 
   6   2   0      102.07       80.46      4.64 o 
   7   2   0      530.55      484.99     11.61 o 
   8   2   0      119.64      130.53      6.69 o 
   9   2   0       38.55       30.52      5.40 o 
  10   2   0      163.68      169.01      9.30 o 
  11   2   0        0.22       -0.50      6.66 o 
  12   2   0        7.57       12.37     14.57 o 
  13   2   0      128.46      128.58     12.45 o 
  14   2   0       49.59       39.60     10.71 o 
   1   3   0     5263.60     5644.34     71.23 o 
   2   3   0      326.67      590.08     10.75 o 
   3   3   0       13.96       32.15      2.94 o 
   4   3   0      152.85      100.63     14.19 o 
   5   3   0     1848.56     1846.69     24.36 o 
   6   3   0     2503.22     2470.48     29.25 o 
   7   3   0      118.38      129.59      6.64 o 
   8   3   0     2894.48     2811.45     33.95 o 
   9   3   0      351.02      358.11     11.42 o 
  10   3   0       38.93       60.51      8.22 o 
  11   3   0       49.94       42.42      7.89 o 
  12   3   0      210.33      189.67     13.13 o 
  13   3   0        5.14        3.74      8.50 o 
  14   3   0      142.20      148.30     16.14 o 
   0   4   0      404.38      532.56     18.18 o 
   1   4   0     4502.48     5143.46     67.24 o 
   2   4   0     1896.96     2008.44     37.41 o 
   3   4   0     1667.87     1625.60     20.15 o 
   4   4   0      269.27      249.66      7.19 o 
   5   4   0     2550.09     2363.17     31.58 o 
   6   4   0      948.57      962.15     16.87 o 
   7   4   0      967.78      888.94     18.68 o 
   8   4   0      186.16      179.57     10.75 o 
   9   4   0       82.44       94.83      9.00 o 
  10   4   0      208.75      191.09     11.97 o 
  11   4   0       76.20       66.66      8.70 o 
  12   4   0      164.11      157.88     11.73 o 
  13   4   0      380.77      386.28     28.12 o 
   1   5   0       69.03      234.39     10.96 o 
   2   5   0     1409.56     1558.51     26.21 o 
   3   5   0      267.94      315.93      9.74 o 
   4   5   0      717.80      691.10     15.08 o 
   5   5   0      607.49      613.85     14.63 o 
   6   5   0     2970.77     2827.19     38.36 o 
   7   5   0      675.25      673.77     25.39 o 
   8   5   0      375.22      377.70     14.56 o 
   9   5   0      665.43      618.54     18.93 o 
  10   5   0       16.99       27.58      8.10 o 
  11   5   0      441.91      434.46     32.42 o 
  12   5   0      284.04      291.43     16.90 o 
  13   5   0      134.53      149.73     19.50 o 
   0   6   0      513.50      565.49     24.98 o 
   1   6   0        1.20       32.52      7.95 o 
   2   6   0      319.55      310.67     13.16 o 
   3   6   0      143.33      163.09      8.06 o 
   4   6   0        6.56        0.23      4.44 o 
   5   6   0     1427.21     1433.81     27.37 o 
   6   6   0     1794.94     1864.85     38.05 o 
   7   6   0      239.72      260.00     14.82 o 
   8   6   0      486.13      476.48     17.57 o 
   9   6   0        7.43        7.97      8.69 o 
  10   6   0      853.26      838.61     43.03 o 
  11   6   0      117.96      120.19     14.89 o 
  12   6   0      149.32      154.33     19.83 o 
   1   7   0       11.34       -7.06      7.06 o 
   2   7   0      383.87      393.76     13.00 o 
   3   7   0      306.95      305.55     11.84 o 
   4   7   0      146.02      141.27     18.34 o 
   5   7   0       27.42       15.85      7.64 o 
   6   7   0        2.36       -3.80     10.81 o 
   7   7   0       98.92      129.30     15.16 o 
   8   7   0       25.11       24.27     18.45 o 
   9   7   0      666.47      675.55     28.59 o 
  10   7   0       76.10       93.93     16.28 o 
  11   7   0      363.52      440.30     40.83 o 
   0   8   0     2109.66     2402.90     99.99 o 
   1   8   0      290.65      279.24     16.13 o 
   2   8   0       51.08       44.44      9.45 o 
   3   8   0       10.13        7.44      7.82 o 
   4   8   0      175.83      172.33     15.91 o 
   5   8   0        6.15       33.03     10.42 o 
   6   8   0      249.97      227.45     18.59 o 
   7   8   0       31.47       26.76     11.41 o 
   8   8   0      481.00      527.56     26.75 o 
   9   8   0        0.69       -0.18     12.44 o 
   1   9   0       80.23      130.55     16.13 o 
   2   9   0       16.78       28.89     15.28 o 
   3   9   0        8.63       15.02     11.29 o 
   4   9   0      313.22      337.32     27.23 o 
   5   9   0      123.86      105.79     15.75 o 
   6   9   0      194.68      214.65     20.03 o 
   7   9   0      191.50      207.41     20.15 o 
   1  10   0       80.20      111.09     23.49 o 
   2  10   0       38.40       52.44     15.63 o 
   3  10   0      355.99      323.17     32.23 o 
   4  10   0        2.33        8.17     17.13 o 
   5  10   0      455.27      439.63     23.62 o 
 -13   0   1       17.07       33.43     11.67 o 
 -11   0   1      749.67      762.78     25.94 o 
  -9   0   1     4230.93     4222.46     76.71 o 
  -7   0   1     4374.55     4044.99     70.62 o 
  -5   0   1     8933.74     8929.16    141.00 o 
  -3   0   1      551.05      484.01     12.03 o 
   1   0   1    45417.48    41626.68    559.20 o 
   3   0   1    10056.99     9486.98    128.23 o 
   5   0   1    11597.64    11596.95    141.23 o 
   7   0   1      952.06     1051.14     21.72 o 
   9   0   1     1936.11     1863.21     54.53 o 
  11   0   1      270.02      299.91     19.17 o 
  13   0   1      685.80      658.71     33.52 o 
 -14   1   1       22.56       15.25      9.30 o 
 -13   1   1      240.10      260.87     15.02 o 
 -12   1   1        6.72       -1.41      6.47 o 
 -11   1   1       37.73       49.46      7.15 o 
 -10   1   1      882.37      870.93     18.63 o 
  -9   1   1        0.40        0.35      4.57 o 
  -8   1   1      978.89      952.25     18.37 o 
  -7   1   1      182.87      254.76      7.33 o 
  -6   1   1     4125.49     4006.39     41.70 o 
  -5   1   1     4450.43     4554.50     49.48 o 
  -4   1   1      534.88      481.79     11.49 o 
  -3   1   1      739.67      736.97     25.13 o 
  -2   1   1       57.42       71.25      5.49 o 
  -1   1   1      133.07      419.30     16.77 o 
   0   1   1    18827.18    20648.59    261.54 o 
   1   1   1     3539.84     3547.12     43.67 o 
   2   1   1      943.96      862.52     12.55 o 
   3   1   1      586.52      622.00      9.70 o 
   4   1   1     1959.94     1737.75     19.48 o 
   5   1   1     4505.00     4536.88     43.57 o 
   6   1   1      987.89      978.77     12.50 o 
   7   1   1      333.40      259.54      7.17 o 
   8   1   1      261.98      257.79      7.96 o 
   9   1   1       24.63       36.70      5.01 o 
  10   1   1     2180.47     2125.32     43.40 o 
  11   1   1       30.60       12.92      6.48 o 
  12   1   1      979.05      985.59     25.02 o 
  13   1   1       17.21       18.68      9.15 o 
  14   1   1       41.65       44.58     12.09 o 
 -14   2   1       49.43       48.17     10.92 o 
 -13   2   1        2.36       -7.79      7.79 o 
 -12   2   1      867.64      821.78     22.51 o 
 -11   2   1      179.14      183.83     15.19 o 
 -10   2   1      294.27      294.61     11.91 o 
  -9   2   1        2.32        0.34      4.72 o 
  -8   2   1       75.63       84.63      5.97 o 
  -7   2   1     1808.15     1655.43     22.81 o 
  -6   2   1      554.66      555.81     11.08 o 
  -5   2   1     4438.12     4458.98     46.00 o 
  -4   2   1       15.49       50.52      8.14 o 
  -3   2   1      323.81      357.39     15.74 o 
  -2   2   1      352.81      347.24      7.22 o 
  -1   2   1      123.96      168.72      6.16 o 
   0   2   1     1155.24     1217.93     19.36 o 
   1   2   1     2224.89     2374.10     28.46 o 
   2   2   1       44.67       59.36      5.00 o 
   3   2   1      281.18      329.13     18.42 o 
   4   2   1     1158.96     1075.98     15.30 o 
   5   2   1     1131.07     1109.09     14.10 o 
   6   2   1      911.27      762.69     12.67 o 
   7   2   1     1386.67     1393.92     19.38 o 
   8   2   1     2609.29     2476.76     34.58 o 
   9   2   1       15.30       13.65      4.64 o 
  10   2   1      124.78      120.54      9.21 o 
  11   2   1      160.41      183.08     12.45 o 
  12   2   1       70.26       64.04     10.24 o 
  13   2   1      277.05      281.74     16.04 o 
  14   2   1       17.17       25.19     10.64 o 
 -14   3   1       35.74       50.40     12.95 o 
 -13   3   1      405.95      435.71     24.54 o 
 -12   3   1       25.29       22.76      8.36 o 
 -11   3   1      668.72      636.08     19.39 o 
 -10   3   1      112.68      114.18      8.72 o 
  -9   3   1       97.90       96.48      6.90 o 
  -8   3   1       41.62       45.18      6.88 o 
  -7   3   1       24.02       24.97      4.26 o 
  -6   3   1      127.03      104.03      6.05 o 
  -5   3   1       34.16       18.33      3.42 o 
  -4   3   1      723.01      686.65     14.47 o 
  -3   3   1     3495.15     3501.65     42.06 o 
  -2   3   1      436.50      438.95      9.32 o 
  -1   3   1      712.26      921.46     17.86 o 
   0   3   1        2.83        0.68      2.58 o 
   1   3   1      588.45      719.23     13.36 o 
   2   3   1     1021.56     1199.29     16.10 o 
   3   3   1     2321.14     2647.26     27.17 o 
   4   3   1      108.64       87.64      5.17 o 
   5   3   1     1090.85      901.47     14.86 o 
   6   3   1      342.06      386.43      9.33 o 
   7   3   1     1317.53     1218.64     18.32 o 
   8   3   1      467.77      444.73     14.86 o 
   9   3   1     1851.41     1814.18     26.04 o 
  10   3   1      271.83      245.87     12.08 o 
  11   3   1      225.97      218.05     12.21 o 
  12   3   1       57.12       52.08      9.85 o 
  13   3   1        2.98        0.14      8.95 o 
 -13   4   1        0.16       -0.13     10.10 o 
 -12   4   1      838.46      851.58     22.41 o 
 -11   4   1       12.60        7.86      7.04 o 
 -10   4   1      398.42      375.14     14.98 o 
  -9   4   1      579.20      538.67     16.58 o 
  -8   4   1      572.78      541.00     15.72 o 
  -7   4   1       49.74       45.72      5.34 o 
  -6   4   1      333.84      336.46     10.57 o 
  -5   4   1       27.88       37.56      5.56 o 
  -4   4   1      174.81      107.86      5.91 o 
  -3   4   1       96.74      149.22      7.63 o 
  -2   4   1     6171.62     6837.12     85.19 o 
  -1   4   1      224.64      353.60     12.82 o 
   0   4   1     2956.90     3327.18     45.78 o 
   1   4   1        9.38      243.07     10.02 o 
   2   4   1      507.74      613.19     11.37 o 
   3   4   1     1262.30     1313.51     17.28 o 
   4   4   1     2837.61     2910.58     32.73 o 
   5   4   1       13.02        6.74      3.65 o 
   6   4   1     1550.86     1418.82     21.80 o 
   7   4   1       40.86       52.74      6.27 o 
   8   4   1      931.67      882.82     20.83 o 
   9   4   1      102.99       95.19      8.51 o 
  10   4   1      200.55      196.74     11.35 o 
  11   4   1        7.46       11.13      7.06 o 
  12   4   1       13.21        8.69      7.70 o 
  13   4   1       28.01       27.62     10.17 o 
 -13   5   1      442.13      503.04     41.38 o 
 -12   5   1        3.93       23.83      9.73 o 
 -11   5   1      739.95      703.21     24.59 o 
 -10   5   1      131.93      121.77     12.32 o 
  -9   5   1       51.96       51.26      8.20 o 
  -8   5   1       15.93       18.22      6.33 o 
  -7   5   1        0.04        7.52      5.20 o 
  -6   5   1     2430.36     2457.03     35.48 o 
  -5   5   1      671.80      698.90     16.82 o 
  -4   5   1      186.88      185.35      7.52 o 
  -3   5   1     1516.17     1567.85     27.96 o 
  -2   5   1      584.26      651.40     18.94 o 
  -1   5   1     5272.98     5967.20     88.40 o 
   0   5   1      581.02      617.18     14.94 o 
   1   5   1       45.69       45.77      8.09 o 
   2   5   1      794.53      827.44     15.94 o 
   3   5   1        0.27       22.17      3.72 o 
   4   5   1      696.31      654.92     12.18 o 
   5   5   1     1663.02     1520.55     24.91 o 
   6   5   1      110.72      108.00     11.44 o 
   7   5   1     2622.96     2487.88     37.98 o 
   8   5   1       15.76        7.98      6.49 o 
   9   5   1      682.07      639.34     19.26 o 
  10   5   1       15.34       10.21      6.88 o 
  11   5   1       95.04       76.43      9.82 o 
  12   5   1       99.98       67.69     11.54 o 
 -12   6   1      448.43      490.17     24.22 o 
 -11   6   1       38.42       30.74     12.66 o 
 -10   6   1      118.93      157.27     16.75 o 
  -9   6   1      171.77      176.04     16.33 o 
  -8   6   1       97.74       88.06     12.99 o 
  -7   6   1      807.42      800.71     43.11 o 
  -6   6   1        1.40       11.29      6.09 o 
  -5   6   1     2456.79     2420.59     39.33 o 
  -4   6   1      659.06      602.65     14.42 o 
  -3   6   1        5.25       -1.87      4.46 o 
  -2   6   1      591.41      582.27     19.70 o 
  -1   6   1      568.89      598.92     18.31 o 
   0   6   1        2.11        9.04      5.75 o 
   1   6   1     3232.73     3370.77     45.46 o 
   2   6   1       54.27       54.85      6.10 o 
   3   6   1      707.13      668.44     13.21 o 
   4   6   1       87.51      105.25      7.14 o 
   5   6   1        6.46       14.24      7.68 o 
   6   6   1      609.73      668.55     19.08 o 
   7   6   1      874.14      885.83     22.72 o 
   8   6   1      601.44      583.38     18.88 o 
   9   6   1       94.97       93.79     10.63 o 
  10   6   1      431.68      433.07     28.84 o 
  11   6   1      260.94      251.04     16.29 o 
 -11   7   1       60.49       96.65     14.93 o 
 -10   7   1      265.00      284.86     21.47 o 
  -9   7   1        1.10       -2.59     10.15 o 
  -8   7   1      191.94      200.30     17.82 o 
  -7   7   1       87.64       76.04     13.38 o 
  -6   7   1       94.99      103.00     13.69 o 
  -5   7   1      203.03      210.69     19.71 o 
  -4   7   1      667.96      713.82     19.23 o 
  -3   7   1       78.78       73.93      9.46 o 
  -2   7   1      102.49       94.81      9.50 o 
  -1   7   1       38.67       26.32      7.71 o 
   0   7   1        9.97       11.10      7.21 o 
   1   7   1        6.87       31.41      8.02 o 
   2   7   1      283.13      342.21     12.34 o 
   3   7   1       26.74       43.61      6.57 o 
   4   7   1      231.75      248.47     12.47 o 
   5   7   1      289.81      317.66     16.39 o 
   6   7   1      798.17      795.43     27.47 o 
   7   7   1      541.47      562.10     35.98 o 
   8   7   1        8.98       20.07     11.76 o 
   9   7   1       66.69       72.50     14.62 o 
  10   7   1      239.61      283.49     19.43 o 
  -9   8   1      203.32      206.26     17.80 o 
  -8   8   1        0.55      -10.67     10.67 o 
  -7   8   1      459.17      470.14     24.54 o 
  -6   8   1        3.93        6.58     10.56 o 
  -5   8   1      516.24      514.88     24.01 o 
  -4   8   1       53.72       72.22     12.87 o 
  -3   8   1      217.09      203.47     17.63 o 
  -2   8   1       22.04       23.62      8.32 o 
  -1   8   1      532.88      588.81     24.83 o 
   0   8   1       35.12       46.36     10.59 o 
   1   8   1      733.63      776.54     19.67 o 
   2   8   1     1519.45     1551.31     30.84 o 
   3   8   1      483.99      509.75     19.70 o 
   4   8   1       45.94       39.17      9.53 o 
   5   8   1      427.11      405.04     26.77 o 
   6   8   1      144.64      133.24     15.56 o 
   7   8   1       61.76       60.51     15.39 o 
   8   8   1       24.78       34.34     13.11 o 
   9   8   1       24.78       48.68     13.24 o 
  -8   9   1      168.57      164.31     19.53 o 
  -7   9   1       39.78       50.55     12.59 o 
  -6   9   1       78.07       72.66     13.18 o 
  -5   9   1      297.98      296.96     22.35 o 
  -4   9   1      113.39      124.79     17.32 o 
  -3   9   1      103.48      132.33     14.00 o 
  -2   9   1       28.31       54.05     13.81 o 
  -1   9   1      489.82      551.12     58.38 o 
   0   9   1      221.31      231.11     17.59 o 
   1   9   1      782.46      784.35     57.03 o 
   2   9   1      335.75      381.99     21.65 o 
   3   9   1        1.02        5.04     10.13 o 
   4   9   1      215.22      255.94     20.02 o 
   5   9   1       78.51       81.61     14.83 o 
   6   9   1       74.38       86.02     15.51 o 
   7   9   1       34.55       46.30     14.51 o 
  -5  10   1       66.91       60.13     14.57 o 
  -4  10   1      538.35      533.56     26.35 o 
  -3  10   1       12.15       10.20     11.49 o 
  -2  10   1      558.90      615.93     30.52 o 
  -1  10   1      104.21      107.57     20.39 o 
   1  10   1      150.62      154.83     26.45 o 
   2  10   1       28.53       40.64     29.03 o 
   3  10   1       74.65      109.46     21.58 o 
   4  10   1      157.78      158.29     24.02 o 
 -14   0   2       23.01       13.49     11.47 o 
 -12   0   2        0.95        4.53      8.99 o 
 -10   0   2      485.00      469.56     19.23 o 
  -8   0   2     3595.56     3330.75     56.61 o 
  -6   0   2    21908.21    22118.94    295.55 o 
  -4   0   2    13969.30    13138.77    248.97 o 
  -2   0   2     9979.39     9623.81    181.48 o 
   0   0   2      944.85      925.21     14.25 o 
   4   0   2       54.67       33.48      3.45 o 
   6   0   2     3964.19     4118.33     62.55 o 
   8   0   2      273.83      250.27     14.43 o 
  10   0   2     1760.94     1667.21     40.35 o 
  12   0   2      793.23      813.78     41.61 o 
  14   0   2      222.76      236.24     34.83 o 
 -14   1   2       54.49       68.47     10.72 o 
 -13   1   2       73.39       58.56      8.92 o 
 -12   1   2      384.08      363.17     14.07 o 
 -11   1   2       81.19      101.27      8.35 o 
 -10   1   2      380.48      380.86     16.73 o 
  -9   1   2      468.50      505.87     13.25 o 
  -8   1   2      324.43      276.58      9.49 o 
  -7   1   2     5275.81     5016.60     55.16 o 
  -6   1   2       37.73       63.38      4.71 o 
  -5   1   2    13614.00    12764.52    140.55 o 
  -4   1   2      157.69      134.82      4.14 o 
  -3   1   2    15758.61    15705.31    188.84 o 
  -2   1   2      972.35      950.05     12.30 o 
  -1   1   2      299.01      301.85     11.19 o 
   0   1   2    13649.70    14435.27    150.47 o 
   1   1   2      323.18      451.74      6.94 o 
   2   1   2     3075.20     3038.61     30.53 o 
   3   1   2       10.49       16.73      2.27 o 
   4   1   2      871.45      910.66     11.42 o 
   5   1   2     2582.46     2548.18     25.26 o 
   6   1   2      312.36      295.17      6.69 o 
   7   1   2        5.53        3.28      3.05 o 
   8   1   2       97.84       94.32      5.55 o 
   9   1   2      487.14      461.60     14.00 o 
  10   1   2       63.70       68.71      7.09 o 
  11   1   2      169.62      168.88     11.95 o 
  12   1   2      131.66      158.70     12.52 o 
  13   1   2      669.13      667.16     24.97 o 
  14   1   2        8.84       -0.63     10.72 o 
 -14   2   2       71.06       76.13     11.52 o 
 -13   2   2       51.34       58.41      9.77 o 
 -12   2   2       31.30       60.44      8.03 o 
 -11   2   2       94.36      112.71      8.89 o 
 -10   2   2       86.62       90.49      7.14 o 
  -9   2   2      363.83      358.01     15.82 o 
  -8   2   2     1559.53     1495.29     23.83 o 
  -7   2   2      504.66      475.93     12.18 o 
  -6   2   2     7562.60     7608.76     80.85 o 
  -5   2   2       33.27       22.91      4.13 o 
  -4   2   2     3779.42     3416.05     41.21 o 
  -3   2   2      284.51      257.01     10.27 o 
  -2   2   2    14897.60    15527.82    184.63 o 
  -1   2   2      569.68      638.78     16.85 o 
   0   2   2     9059.24    10254.57    123.90 o 
   1   2   2      468.51      612.27      9.11 o 
   2   2   2     4826.10     5016.63     49.55 o 
   3   2   2     2178.71     2238.50     23.82 o 
   4   2   2       43.66       45.85      3.66 o 
   5   2   2      151.30      132.69      5.78 o 
   6   2   2     2083.00     2127.46     22.65 o 
   7   2   2      625.18      559.30     11.30 o 
   8   2   2       38.37       42.85      4.82 o 
   9   2   2       51.92       57.99      7.06 o 
  10   2   2        1.38        1.27      5.14 o 
  11   2   2      969.01      903.50     23.58 o 
  12   2   2      433.83      462.44     24.00 o 
  13   2   2       37.81       42.26     10.55 o 
  14   2   2      246.63      293.25     18.24 o 
 -14   3   2        0.59        5.01     10.76 o 
 -13   3   2        2.00       15.92     10.02 o 
 -12   3   2      546.83      577.45     19.23 o 
 -11   3   2      462.69      459.79     16.94 o 
 -10   3   2      505.18      532.98     15.05 o 
  -9   3   2      162.39      165.98      9.50 o 
  -8   3   2     1513.33     1371.30     21.08 o 
  -7   3   2     2317.41     2151.00     28.15 o 
  -6   3   2      259.42      227.77      7.45 o 
  -5   3   2     3853.43     3807.68     46.93 o 
  -4   3   2     1039.47     1152.26     19.50 o 
  -3   3   2     2284.49     2411.86     29.68 o 
  -2   3   2     5742.23     6154.52     85.92 o 
  -1   3   2     3145.94     3371.66     57.69 o 
   0   3   2     7494.63     8167.13    101.29 o 
   1   3   2     3095.76     3277.51     36.57 o 
   2   3   2     3577.08     3619.89     40.01 o 
   3   3   2     1995.59     2364.36     23.12 o 
   4   3   2      725.47      684.26     10.78 o 
   5   3   2      115.44      138.07      7.22 o 
   6   3   2       19.92       14.75      4.18 o 
   7   3   2       34.94       39.24      4.71 o 
   8   3   2      188.92      195.76      9.01 o 
   9   3   2      513.08      518.15     13.29 o 
  10   3   2      627.63      598.08     14.80 o 
  11   3   2       11.43       13.82      7.35 o 
  12   3   2      510.02      529.64     19.70 o 
  13   3   2       76.99       66.38     11.47 o 
 -13   4   2      225.83      267.31     37.61 o 
 -12   4   2       28.18       45.87      9.62 o 
 -11   4   2      935.09      890.27     31.54 o 
 -10   4   2      800.72      741.70     20.13 o 
  -9   4   2        9.49       13.72      5.87 o 
  -8   4   2        0.10        5.07      5.43 o 
  -7   4   2     1282.00     1206.30     21.20 o 
  -6   4   2       81.65       79.71      6.10 o 
  -5   4   2        4.53        4.59      3.64 o 
  -4   4   2      150.39      144.65      8.45 o 
  -3   4   2       50.74       74.89      5.28 o 
  -2   4   2     2967.54     3417.28     46.17 o 
  -1   4   2     7380.88     7946.89    103.99 o 
   0   4   2     2906.04     3385.31     47.04 o 
   1   4   2     4133.56     4124.37     46.35 o 
   2   4   2        2.21       68.26     13.28 o 
   3   4   2      456.30      419.12      7.90 o 
   4   4   2     2098.43     2163.80     32.62 o 
   5   4   2      210.81      199.63      7.94 o 
   6   4   2      658.00      594.97     14.91 o 
   7   4   2     2008.03     1815.18     29.74 o 
   8   4   2     1385.65     1324.88     21.48 o 
   9   4   2      870.15      787.88     17.93 o 
  10   4   2       12.61        9.83      6.37 o 
  11   4   2      199.12      178.57     19.42 o 
  12   4   2       25.32       26.26      8.85 o 
  13   4   2      157.27      161.62     16.08 o 
 -13   5   2      110.33      105.28     15.64 o 
 -12   5   2      315.58      316.48     18.88 o 
 -11   5   2       16.34       24.82      9.72 o 
 -10   5   2     1450.07     1370.71     40.61 o 
  -9   5   2      174.16      147.30     12.46 o 
  -8   5   2      821.38      786.14     17.91 o 
  -7   5   2        6.23        5.66      5.28 o 
  -6   5   2       84.48       76.33      7.21 o 
  -5   5   2       85.44      109.04      7.74 o 
  -4   5   2      205.29      182.66      9.21 o 
  -3   5   2       93.14      139.62     11.08 o 
  -2   5   2     5132.60     5603.46     73.32 o 
  -1   5   2      306.35      314.12     10.95 o 
   0   5   2     3566.15     3913.42     64.55 o 
   1   5   2     1826.70     1947.85     26.24 o 
   2   5   2     1939.84     2080.50     27.51 o 
   3   5   2     3946.66     4057.44     44.08 o 
   4   5   2      559.74      568.65     12.54 o 
   5   5   2     2054.12     2030.46     34.42 o 
   6   5   2     1068.08     1034.08     21.08 o 
   7   5   2      416.39      420.49     14.03 o 
   8   5   2      250.17      227.69     10.91 o 
   9   5   2       27.31       24.60      6.81 o 
  10   5   2      416.29      384.52     15.22 o 
  11   5   2       18.24       19.31      8.15 o 
  12   5   2      284.83      274.41     17.29 o 
 -12   6   2      402.01      442.70     27.28 o 
 -11   6   2      211.55      184.85     20.95 o 
 -10   6   2       33.09       17.29      9.71 o 
  -9   6   2       11.71       24.90     10.76 o 
  -8   6   2       74.51       85.62     12.62 o 
  -7   6   2     1158.43     1163.81     28.65 o 
  -6   6   2      472.89      506.61     16.02 o 
  -5   6   2      382.70      425.67     14.40 o 
  -4   6   2       55.45       74.17      8.27 o 
  -3   6   2      142.94      149.04     10.40 o 
  -2   6   2       15.45       24.67      5.47 o 
  -1   6   2      419.06      506.45     13.60 o 
   0   6   2      128.81      141.20      9.72 o 
   1   6   2      984.24     1098.61     18.90 o 
   2   6   2      773.54      781.56     16.39 o 
   3   6   2      711.62      716.73     13.83 o 
   4   6   2     3410.88     3392.28     46.38 o 
   5   6   2       75.83       77.01      8.58 o 
   6   6   2     2704.62     2528.65     42.70 o 
   7   6   2      135.03      166.19     14.81 o 
   8   6   2      399.34      402.12     17.55 o 
   9   6   2      231.95      188.10     12.22 o 
  10   6   2       97.78       94.97     13.40 o 
  11   6   2      376.92      371.77     18.82 o 
 -11   7   2      741.45      805.04     29.42 o 
 -10   7   2        0.54       16.08     10.67 o 
  -9   7   2       91.45       48.10     11.52 o 
  -8   7   2      142.78      115.58     14.77 o 
  -7   7   2      629.44      583.51     25.41 o 
  -6   7   2       85.20       77.33     15.07 o 
  -5   7   2        6.95        5.16      7.12 o 
  -4   7   2      214.06      222.83     16.86 o 
  -3   7   2      845.21      907.79     33.71 o 
  -2   7   2       81.84       87.34     10.16 o 
  -1   7   2     1174.25     1211.95     26.22 o 
   0   7   2      501.42      503.31     16.61 o 
   1   7   2       66.84      100.13      7.49 o 
   2   7   2      139.32      156.31      8.26 o 
   3   7   2      740.10      741.45     17.81 o 
   4   7   2      145.55      143.93      9.62 o 
   5   7   2     1296.02     1328.67     28.59 o 
   6   7   2       14.56       26.13      8.10 o 
   7   7   2     1735.51     1654.32     37.88 o 
   8   7   2      168.88      182.20     15.58 o 
   9   7   2      113.60      115.02     14.20 o 
  10   7   2       69.07       68.61     13.56 o 
 -10   8   2       23.32       34.19     26.45 o 
  -9   8   2       88.37      106.42     14.88 o 
  -8   8   2      103.06      101.95     14.02 o 
  -7   8   2        7.80       19.72     10.57 o 
  -6   8   2      187.25      186.61     15.57 o 
  -5   8   2        0.11        0.75      8.43 o 
  -4   8   2      458.77      412.04     17.09 o 
  -3   8   2       19.16       14.91      9.21 o 
  -2   8   2       17.61       11.44     14.40 o 
  -1   8   2        3.64       26.14     10.87 o 
   0   8   2       20.33       27.02      8.18 o 
   1   8   2      157.68      216.81     13.08 o 
   2   8   2      550.16      609.15     18.82 o 
   3   8   2       56.61       67.17      9.10 o 
   4   8   2      873.14      888.78     27.93 o 
   5   8   2        3.52       11.40      8.75 o 
   6   8   2     1532.79     1453.86     48.77 o 
   7   8   2       95.75      100.63     13.43 o 
   8   8   2      456.77      464.19     27.00 o 
   9   8   2       29.30       35.27     12.57 o 
  -8   9   2      110.92      106.39     17.10 o 
  -7   9   2       14.07        4.80     10.90 o 
  -6   9   2       29.71       16.40     10.91 o 
  -5   9   2      105.76       98.94     13.83 o 
  -4   9   2       15.88        3.09      9.72 o 
  -3   9   2       39.93       44.77     13.69 o 
  -2   9   2      487.65      506.34     22.45 o 
  -1   9   2      302.55      368.63     23.57 o 
   0   9   2      392.52      445.90     23.98 o 
   1   9   2      185.74      203.72     18.90 o 
   2   9   2      162.51      172.71     17.12 o 
   3   9   2      645.44      586.22     33.60 o 
   4   9   2       79.39       71.73     14.23 o 
   5   9   2      398.53      404.64     23.40 o 
   6   9   2       52.10       77.47     13.66 o 
   7   9   2      127.97      139.92     20.00 o 
  -5  10   2       32.35       42.13     14.15 o 
  -4  10   2        2.37       20.53     11.61 o 
  -3  10   2        3.27        9.30     10.97 o 
  -2  10   2       33.60       50.67     14.93 o 
  -1  10   2      566.40      553.63     53.71 o 
   0  10   2       42.52       50.32     25.80 o 
   1  10   2      299.91      321.08     32.80 o 
   2  10   2       65.12       68.26     34.83 o 
   3  10   2       25.27        4.59     17.98 o 
   4  10   2      174.40      215.77     29.35 o 
 -15   0   3       74.58       59.95     14.73 o 
 -13   0   3     1003.60     1009.68     32.40 o 
 -11   0   3      190.61      187.59     14.98 o 
  -9   0   3       39.92       58.37     12.20 o 
  -7   0   3      217.01      246.69      9.87 o 
  -5   0   3     1577.57     1504.99     35.75 o 
  -3   0   3     1502.42     1461.06     32.10 o 
  -1   0   3    35454.07    33900.79    446.46 o 
   1   0   3     4231.25     3837.69     61.08 o 
   3   0   3      259.89      256.14      7.92 o 
   5   0   3     3494.68     3213.07     43.77 o 
   7   0   3     3207.04     3061.86     40.08 o 
   9   0   3       14.73       18.86      8.05 o 
  11   0   3      246.77      230.52     21.38 o 
  13   0   3        9.33       14.41     22.58 o 
 -15   1   3       25.47       27.55     10.32 o 
 -14   1   3      100.88       94.05     11.42 o 
 -13   1   3        5.11        7.48      8.61 o 
 -12   1   3     1439.73     1472.70     27.70 o 
 -11   1   3      135.53      139.01      9.33 o 
 -10   1   3      504.83      493.40     13.89 o 
  -9   1   3       15.63       23.43      5.11 o 
  -8   1   3       68.42       62.38      4.67 o 
  -7   1   3       43.54       59.82      6.43 o 
  -6   1   3     7736.86     8307.88     81.33 o 
  -5   1   3      172.45      202.86      8.85 o 
  -4   1   3     1223.36     1141.83     18.44 o 
  -3   1   3      157.57      129.01     12.90 o 
  -2   1   3      867.50      868.09     15.31 o 
  -1   1   3     3137.80     3318.92     39.81 o 
   0   1   3     2753.92     2823.56     26.45 o 
   1   1   3     1427.75     1412.43     14.68 o 
   2   1   3       27.06       73.54     11.61 o 
   3   1   3      824.27      775.63     11.08 o 
   4   1   3     2172.27     2089.99     21.10 o 
   5   1   3        2.91        3.43      2.43 o 
   6   1   3     2362.55     2240.33     23.66 o 
   7   1   3      366.71      384.58      8.35 o 
   8   1   3      906.64      876.53     15.61 o 
   9   1   3      400.18      402.26     10.61 o 
  10   1   3       58.91       72.23      7.49 o 
  11   1   3        0.61       -3.45      7.13 o 
  12   1   3       29.81       48.17     13.31 o 
  13   1   3       23.46       29.03     10.86 o 
  14   1   3       23.10       17.99     13.33 o 
 -14   2   3       12.99        9.57     10.06 o 
 -13   2   3      389.14      349.21     16.27 o 
 -12   2   3       23.28       21.76      7.01 o 
 -11   2   3      141.37      175.02     10.20 o 
 -10   2   3      669.47      617.42     14.44 o 
  -9   2   3     1514.83     1418.31     26.02 o 
  -8   2   3      915.74      893.61     15.96 o 
  -7   2   3        6.08       11.65      3.64 o 
  -6   2   3      990.64      843.24     13.81 o 
  -5   2   3     4913.84     5028.67     54.75 o 
  -4   2   3     1606.22     1626.00     19.73 o 
  -3   2   3     2980.69     2904.48     50.67 o 
  -2   2   3       39.96       49.17      3.46 o 
  -1   2   3     1031.45     1093.45     22.36 o 
   0   2   3       60.87       65.22      3.76 o 
   1   2   3    14609.95    15257.39    171.68 o 
   2   2   3     2829.43     2624.40     29.44 o 
   3   2   3     1202.97     1208.24     13.27 o 
   4   2   3      192.13      160.07      5.12 o 
   5   2   3     2899.27     2928.85     28.65 o 
   6   2   3     1559.63     1498.97     16.65 o 
   7   2   3     1987.10     1862.92     23.08 o 
   8   2   3       30.49       32.92      5.26 o 
   9   2   3      531.36      559.59     13.40 o 
  10   2   3       54.83       78.15      7.29 o 
  11   2   3      229.72      272.39     12.44 o 
  12   2   3      367.04      357.16     17.02 o 
  13   2   3       11.16        8.40      8.33 o 
 -14   3   3        7.50      -10.94     10.94 o 
 -13   3   3      122.08      152.46     14.33 o 
 -12   3   3       27.04       36.36      8.36 o 
 -11   3   3       25.84       33.01      6.61 o 
 -10   3   3      130.97      130.64     12.88 o 
  -9   3   3      919.98      899.55     17.42 o 
  -8   3   3      120.56      120.32      8.64 o 
  -7   3   3     4571.74     4371.10     50.18 o 
  -6   3   3      314.99      324.27      8.32 o 
  -5   3   3     3424.83     3449.55     44.67 o 
  -4   3   3        2.12        9.38      3.31 o 
  -3   3   3      154.11      173.36      7.79 o 
  -2   3   3     4465.80     4916.44     81.64 o 
  -1   3   3      559.14      642.58     11.42 o 
   0   3   3       71.45       62.24      4.76 o 
   1   3   3     4832.53     4990.35     50.24 o 
   2   3   3      348.83      435.03      8.26 o 
   3   3   3     1552.65     1373.29     15.12 o 
   4   3   3       20.53       22.82      2.60 o 
   5   3   3     5264.40     5071.34     53.50 o 
   6   3   3      231.72      236.38      9.42 o 
   7   3   3      442.65      456.48     11.47 o 
   8   3   3       66.09       67.31      6.53 o 
   9   3   3        3.37       -1.22      5.11 o 
  10   3   3      685.67      702.80     20.21 o 
  11   3   3      219.83      233.87     13.87 o 
  12   3   3        0.33        1.70      8.45 o 
  13   3   3      295.02      297.72     18.55 o 
 -14   4   3      101.43       94.72     20.85 o 
 -13   4   3        0.11       -0.73     11.09 o 
 -12   4   3        7.55       -1.19      8.91 o 
 -11   4   3       78.44       82.41     11.27 o 
 -10   4   3      377.90      403.13     14.14 o 
  -9   4   3        6.97        1.40      4.76 o 
  -8   4   3       24.28       18.79      5.17 o 
  -7   4   3       17.39       19.70      4.97 o 
  -6   4   3     2748.30     2753.08     48.90 o 
  -5   4   3       21.40       32.56      4.45 o 
  -4   4   3      269.31      262.18      8.38 o 
  -3   4   3      936.75      991.73     15.83 o 
  -2   4   3       24.09       26.17      4.42 o 
  -1   4   3      355.74      495.01     10.28 o 
   0   4   3     2992.88     3269.40     45.87 o 
   1   4   3      107.10      187.42      6.12 o 
   2   4   3     9105.68     9422.06     86.42 o 
   3   4   3        0.49        8.36      2.81 o 
   4   4   3     1124.96      986.66     16.09 o 
   5   4   3      309.61      355.92     11.46 o 
   6   4   3     1999.90     1960.90     28.61 o 
   7   4   3       48.07       50.04      6.45 o 
   8   4   3      390.98      335.12     11.30 o 
   9   4   3      191.00      191.90     10.30 o 
  10   4   3       94.18      104.68      9.05 o 
  11   4   3        0.42        8.67      6.84 o 
  12   4   3      764.52      815.00     23.90 o 
  13   4   3        2.29        0.28     12.85 o 
 -13   5   3        8.07       16.92     12.90 o 
 -12   5   3      124.61      154.30     15.22 o 
 -11   5   3       73.28       80.87     12.07 o 
 -10   5   3       57.75       85.66     11.85 o 
  -9   5   3      239.05      263.16     14.26 o 
  -8   5   3       16.82       27.78      7.24 o 
  -7   5   3     3900.76     3869.19     67.66 o 
  -6   5   3      596.18      637.40     26.63 o 
  -5   5   3      507.51      522.83     14.37 o 
  -4   5   3      116.76      106.50      6.46 o 
  -3   5   3      673.76      722.05     15.21 o 
  -2   5   3      142.88      132.58      7.83 o 
  -1   5   3     3638.96     3905.12     50.37 o 
   0   5   3      521.57      553.97     14.48 o 
   1   5   3     3225.11     3380.65     37.72 o 
   2   5   3        4.50        0.61      3.66 o 
   3   5   3      570.33      604.79     10.61 o 
   4   5   3     1230.09     1215.46     21.62 o 
   5   5   3     2026.09     1939.69     30.82 o 
   6   5   3      192.91      172.53      9.67 o 
   7   5   3        8.93       13.25      5.70 o 
   8   5   3      149.14      173.22     10.11 o 
   9   5   3       13.24       17.59      6.63 o 
  10   5   3        4.68       16.52      7.19 o 
  11   5   3      231.81      213.27     13.57 o 
  12   5   3        2.42       -3.74      8.40 o 
 -12   6   3        5.51        3.01     11.36 o 
 -11   6   3      179.48      182.94     15.90 o 
 -10   6   3       35.55       37.06     10.55 o 
  -9   6   3      210.10      206.03     15.02 o 
  -8   6   3      389.75      359.29     38.73 o 
  -7   6   3       84.28       97.96     14.62 o 
  -6   6   3      517.03      545.16     17.31 o 
  -5   6   3      857.09      893.14     21.73 o 
  -4   6   3      195.10      192.57     11.19 o 
  -3   6   3     1077.92     1172.31     20.99 o 
  -2   6   3       23.59       32.73      4.96 o 
  -1   6   3      474.16      588.25     21.49 o 
   0   6   3      640.65      693.35     16.01 o 
   1   6   3     2045.62     2133.90     27.53 o 
   2   6   3     2337.31     2471.03     32.90 o 
   3   6   3       81.36       73.41      6.32 o 
   4   6   3     1904.11     1862.32     39.67 o 
   5   6   3      417.82      429.17     15.16 o 
   6   6   3      135.08      128.49      9.68 o 
   7   6   3      973.97      993.98     22.52 o 
   8   6   3        3.07       -1.01      6.37 o 
   9   6   3      365.74      385.80     14.71 o 
  10   6   3      237.90      212.54     13.44 o 
  11   6   3        0.44       -1.63     10.14 o 
 -11   7   3        1.17       39.63     12.33 o 
 -10   7   3      497.34      510.22     23.10 o 
  -9   7   3        3.23       -8.95      8.95 o 
  -8   7   3       16.33       36.26     10.39 o 
  -7   7   3       22.06       31.18      9.68 o 
  -6   7   3      245.23      231.96     14.22 o 
  -5   7   3        2.29       -0.82      7.00 o 
  -4   7   3      987.60     1008.88     48.04 o 
  -3   7   3       10.40       14.67     10.91 o 
  -2   7   3     1982.31     2043.36     33.05 o 
  -1   7   3      517.73      574.35     19.10 o 
   0   7   3       32.69       27.48      6.37 o 
   1   7   3       98.20      171.06      8.79 o 
   2   7   3      243.44      240.16     10.30 o 
   3   7   3      773.98      804.48     25.96 o 
   4   7   3       73.43       86.16      8.26 o 
   5   7   3      101.59       98.56     10.20 o 
   6   7   3      771.07      847.16     21.11 o 
   7   7   3       96.59       83.32     11.15 o 
   8   7   3      256.86      263.61     14.38 o 
   9   7   3      145.11      143.06     15.49 o 
  10   7   3      219.25      231.97     26.72 o 
 -10   8   3       20.78        5.04     26.13 o 
  -9   8   3       94.89       86.55     14.32 o 
  -8   8   3       89.54      109.15     14.28 o 
  -7   8   3        9.81        9.55      9.87 o 
  -6   8   3      278.79      280.61     20.86 o 
  -5   8   3       18.62       17.16      8.47 o 
  -4   8   3      100.38      120.51     13.22 o 
  -3   8   3      252.88      255.14     19.27 o 
  -2   8   3       94.02      116.85     14.36 o 
  -1   8   3     1714.53     1704.18     38.52 o 
   0   8   3      154.31      152.92     11.28 o 
   1   8   3     2679.81     2631.97     40.66 o 
   2   8   3       71.87       76.67     10.34 o 
   3   8   3      156.53      147.27     10.45 o 
   4   8   3      102.06       91.91      8.85 o 
   5   8   3       68.59       60.59      9.20 o 
   6   8   3       32.62       35.41      8.68 o 
   7   8   3     1080.58     1088.49     31.99 o 
   8   8   3       10.02       21.18     11.24 o 
   9   8   3       49.84       69.07     16.67 o 
  -8   9   3       67.75       85.43     16.30 o 
  -7   9   3      224.38      227.46     24.02 o 
  -6   9   3       78.89       72.01     12.87 o 
  -5   9   3      543.28      545.58     23.61 o 
  -4   9   3      199.60      195.58     19.42 o 
  -3   9   3      123.21      106.14     14.07 o 
  -2   9   3       25.15       26.23     12.29 o 
  -1   9   3       48.43       71.37     19.06 o 
   0   9   3      196.22      202.62     14.45 o 
   1   9   3      214.38      212.59     19.18 o 
   2   9   3        0.54       -4.27      9.17 o 
   3   9   3       60.29       68.96     12.60 o 
   4   9   3       22.06       26.82     13.57 o 
   5   9   3        2.45        4.11     10.49 o 
   6   9   3      146.39      153.62     15.82 o 
   7   9   3        1.52       14.04     11.61 o 
  -5  10   3       24.54       34.77     12.71 o 
  -4  10   3       74.94       86.58     14.17 o 
  -3  10   3      123.87      132.10     20.95 o 
  -2  10   3        6.35       -0.03     15.69 o 
  -1  10   3       10.90       -0.40     12.79 o 
   0  10   3       26.78       24.63     13.26 o 
   1  10   3       90.39       61.13     20.85 o 
   2  10   3      226.08      250.71     31.29 o 
   3  10   3       70.18       76.99     22.58 o 
   4  10   3       20.19       34.76     21.12 o 
 -14   0   4       11.68        5.15     10.49 o 
 -12   0   4     2109.94     2112.17     48.60 o 
 -10   0   4     2303.95     2372.59     49.11 o 
  -8   0   4     2130.38     1958.40     33.81 o 
  -6   0   4     3724.36     3637.84     62.27 o 
  -4   0   4     7377.70     7304.00    141.32 o 
  -2   0   4     3975.68     4171.08     83.81 o 
   0   0   4    16806.19    15904.72    211.37 o 
   2   0   4       75.92       70.49      4.70 o 
   4   0   4      173.32      190.75      7.18 o 
   6   0   4     5254.92     5201.25     70.20 o 
   8   0   4      641.21      611.81     17.44 o 
  10   0   4      874.52      907.41     62.25 o 
  12   0   4      784.28      835.47     38.32 o 
 -15   1   4        2.41       -4.07     10.42 o 
 -14   1   4       13.89        6.50      7.86 o 
 -13   1   4      694.98      712.91     19.28 o 
 -12   1   4        1.97       57.71     10.09 o 
 -11   1   4     1311.69     1405.74     27.98 o 
 -10   1   4      985.43     1008.51     19.80 o 
  -9   1   4     4142.12     3920.79     50.35 o 
  -8   1   4      212.69      175.01      6.85 o 
  -7   1   4     2785.83     2595.74     27.26 o 
  -6   1   4      770.60      748.39     10.47 o 
  -5   1   4        4.74       -0.73      4.72 o 
  -4   1   4      152.81      215.98      7.82 o 
  -3   1   4      591.99      618.42     11.94 o 
  -2   1   4     1036.18     1179.89     15.96 o 
  -1   1   4     3694.51     3737.64     42.92 o 
   0   1   4    24672.36    25526.79    236.65 o 
   1   1   4     3596.67     4367.12     43.08 o 
   2   1   4      465.13      497.11     11.41 o 
   3   1   4      116.52      115.08      3.91 o 
   4   1   4      112.56      173.06      6.00 o 
   5   1   4     1886.84     1962.12     20.07 o 
   6   1   4      385.26      376.64      7.69 o 
   7   1   4     1891.59     1757.11     20.61 o 
   8   1   4      728.61      714.44     13.24 o 
   9   1   4     1592.76     1533.35     23.04 o 
  10   1   4        0.07        2.24      5.99 o 
  11   1   4     1561.03     1603.69     38.18 o 
  12   1   4        0.24       13.57      9.41 o 
  13   1   4      267.29      280.41     19.10 o 
 -15   2   4       26.40        8.39     25.80 o 
 -14   2   4       88.27       57.52     12.76 o 
 -13   2   4      322.99      354.35     14.90 o 
 -12   2   4      711.64      744.62     18.88 o 
 -11   2   4      501.94      447.51     13.16 o 
 -10   2   4     2431.64     2387.10     32.80 o 
  -9   2   4      101.50      115.76      7.32 o 
  -8   2   4     4261.64     4021.24     47.21 o 
  -7   2   4        7.40        3.74      2.97 o 
  -6   2   4     1679.90     1490.40     19.85 o 
  -5   2   4     2821.95     2482.92     30.59 o 
  -4   2   4     1140.60     1195.45     16.99 o 
  -3   2   4     3333.68     3355.05     39.82 o 
  -2   2   4      233.59      323.91     17.85 o 
   0   2   4     6104.00     6451.66     58.90 o 
   1   2   4     1514.42     1600.15     19.42 o 
   2   2   4      193.49      201.01      5.25 o 
   3   2   4      713.08      682.07     10.00 o 
   4   2   4     2428.54     2480.22     24.61 o 
   5   2   4     2824.85     2691.78     27.02 o 
   6   2   4      910.18      786.99     11.02 o 
   7   2   4      389.45      356.77      9.24 o 
   8   2   4      413.61      407.77     10.44 o 
   9   2   4      398.56      385.61     10.73 o 
  10   2   4     2530.38     2582.84     33.04 o 
  11   2   4        1.03        4.34      5.86 o 
  12   2   4      283.65      311.95     14.13 o 
  13   2   4      110.04      116.96     13.12 o 
 -14   3   4      432.20      470.24     25.52 o 
 -13   3   4      209.20      196.54     25.95 o 
 -12   3   4      272.45      262.01     14.23 o 
 -11   3   4      352.80      370.04     15.71 o 
 -10   3   4     1152.49     1100.32     20.16 o 
  -9   3   4      144.11      148.08      8.36 o 
  -8   3   4     3510.91     3306.64     40.98 o 
  -7   3   4     1183.46     1115.23     17.98 o 
  -6   3   4     2344.83     2090.20     26.79 o 
  -5   3   4     1094.84      998.00     14.88 o 
  -4   3   4     9249.51     9268.69    115.18 o 
  -3   3   4     2891.88     2970.61     36.87 o 
  -2   3   4      595.08      680.86     13.16 o 
  -1   3   4     1252.79     1585.74     26.86 o 
   0   3   4      114.91      144.46      5.01 o 
   1   3   4      648.80     1136.47     13.76 o 
   2   3   4      110.54      253.58     25.16 o 
   3   3   4      502.27      577.81      9.44 o 
   4   3   4     1109.16      974.47     12.43 o 
   5   3   4     1368.06     1307.83     18.37 o 
   6   3   4     4127.82     4031.07     48.65 o 
   7   3   4     1293.92     1247.53     20.04 o 
   8   3   4      999.41      936.90     17.56 o 
   9   3   4        6.49       15.13      5.83 o 
  10   3   4       90.75       93.44      8.13 o 
  11   3   4      368.19      357.06     13.27 o 
  12   3   4      255.61      273.32     20.15 o 
  13   3   4      167.93      164.14     16.75 o 
 -14   4   4        3.52        4.62     12.51 o 
 -13   4   4      125.29      105.64     15.33 o 
 -12   4   4        4.39        7.31      9.17 o 
 -11   4   4        1.10        8.64     11.64 o 
 -10   4   4      102.96      127.91     10.44 o 
  -9   4   4       38.79       27.95      7.08 o 
  -8   4   4      227.40      225.14      9.82 o 
  -7   4   4     1512.59     1523.45     35.20 o 
  -6   4   4      191.04      203.23      8.69 o 
  -5   4   4     2582.46     2484.00     33.05 o 
  -4   4   4     1336.28     1293.66     24.80 o 
  -3   4   4      227.81      172.85      6.18 o 
  -2   4   4     2546.12     2787.44     37.51 o 
  -1   4   4     1871.76     2076.69     29.02 o 
   0   4   4     1815.66     1805.54     23.58 o 
   1   4   4      607.92      706.64     10.86 o 
   2   4   4     2159.89     2270.04     23.45 o 
   3   4   4     4029.30     3962.51     37.60 o 
   4   4   4      341.88      288.11      8.33 o 
   5   4   4     3326.87     3046.15     38.95 o 
   6   4   4        5.20        6.35      4.86 o 
   7   4   4      638.87      638.26     15.43 o 
   8   4   4      214.21      198.28      9.70 o 
   9   4   4        0.58       -0.68      5.63 o 
  10   4   4       29.51       33.58      7.33 o 
  11   4   4       36.43       36.22      8.32 o 
  12   4   4       37.52       55.38     10.50 o 
 -13   5   4       22.28       11.71     11.20 o 
 -12   5   4      111.90      129.09     14.35 o 
 -11   5   4        8.95        3.75     13.59 o 
 -10   5   4      118.00      104.85     14.99 o 
  -9   5   4       29.68       14.90      7.16 o 
  -8   5   4      833.82      845.82     28.69 o 
  -7   5   4      381.02      444.29     23.50 o 
  -6   5   4      698.60      748.81     21.04 o 
  -5   5   4      451.33      480.32     14.01 o 
  -4   5   4      873.69      972.69     22.01 o 
  -3   5   4     1303.43     1295.05     17.87 o 
  -2   5   4     2135.21     2299.55     32.79 o 
  -1   5   4     2452.17     2487.60     35.06 o 
   0   5   4      352.93      401.62      9.37 o 
   1   5   4     3208.49     3446.37     36.35 o 
   2   5   4      684.42      759.30     11.60 o 
   3   5   4      778.09      777.84     13.88 o 
   4   5   4     1325.74     1201.56     20.19 o 
   5   5   4       61.92       69.24      6.73 o 
   6   5   4      982.18      910.64     19.93 o 
   7   5   4       47.46       34.06      6.60 o 
   8   5   4       25.52       29.65      6.84 o 
   9   5   4        6.27        6.35      6.43 o 
  10   5   4      266.14      257.08     13.11 o 
  11   5   4       12.72       12.54      7.95 o 
  12   5   4      207.38      230.05     16.64 o 
 -12   6   4       49.82       43.12     12.23 o 
 -11   6   4       79.82      105.44     16.01 o 
 -10   6   4       57.47       52.88     11.31 o 
  -9   6   4        6.08        4.31      8.38 o 
  -8   6   4       36.22       42.74      8.40 o 
  -7   6   4     1882.02     1712.63     33.29 o 
  -6   6   4        5.60        8.41      6.50 o 
  -5   6   4      755.11      837.22     23.77 o 
  -4   6   4      441.42      450.00     17.61 o 
  -3   6   4       67.05       61.79      5.90 o 
  -2   6   4     2698.18     2781.60     44.16 o 
  -1   6   4       59.40      110.66      7.93 o 
   0   6   4     3523.20     3925.38     41.75 o 
   1   6   4      202.76      223.19      9.45 o 
   2   6   4     2905.92     2964.46     35.69 o 
   3   6   4      940.74     1012.31     17.29 o 
   4   6   4       94.64      106.77      9.31 o 
   5   6   4      445.59      435.88     14.35 o 
   6   6   4       63.15       55.94      7.83 o 
   7   6   4      290.70      273.70     13.00 o 
   8   6   4       59.95       56.61      8.18 o 
   9   6   4      125.91      151.70     11.04 o 
  10   6   4      161.13      169.70     12.33 o 
  11   6   4      151.56      141.14     13.22 o 
 -11   7   4      185.34      225.66     18.76 o 
 -10   7   4        0.00        7.56      9.97 o 
  -9   7   4      216.43      220.66     16.58 o 
  -8   7   4        0.14        5.32      8.80 o 
  -7   7   4       87.62       98.03     10.80 o 
  -6   7   4      730.20      684.82     20.65 o 
  -5   7   4       34.65       19.71      9.30 o 
  -4   7   4      128.52      138.20     12.57 o 
  -3   7   4     1403.97     1464.60     39.84 o 
  -2   7   4      413.41      432.46     16.17 o 
  -1   7   4     3231.06     3390.39     52.52 o 
   0   7   4       45.74       47.08      5.72 o 
   1   7   4     1927.07     1995.13     27.55 o 
   2   7   4      280.10      289.61     11.92 o 
   3   7   4      679.70      694.48     16.36 o 
   4   7   4      221.85      208.92     15.19 o 
   5   7   4       43.39       44.95      7.94 o 
   6   7   4       11.62        3.90      6.70 o 
   7   7   4        0.57        5.97      7.16 o 
   8   7   4      110.01      110.19     11.86 o 
   9   7   4       70.90       66.32     10.65 o 
  10   7   4        2.21       -4.07     11.38 o 
 -10   8   4      221.51      257.35     23.47 o 
  -9   8   4        1.64        9.73     10.58 o 
  -8   8   4      261.35      227.82     17.74 o 
  -7   8   4      168.45      130.12     15.14 o 
  -6   8   4       23.66       13.15      9.64 o 
  -5   8   4       17.29       27.43     10.61 o 
  -4   8   4       59.03       82.33     13.71 o 
  -3   8   4        0.56       -9.26      9.26 o 
  -2   8   4      940.73      941.56     24.94 o 
  -1   8   4       92.71      174.81     12.70 o 
   0   8   4     2493.45     2614.63     41.31 o 
   1   8   4        2.23        7.08      7.60 o 
   2   8   4     2035.81     2043.69     34.88 o 
   3   8   4      120.41      152.05     12.40 o 
   4   8   4      790.02      755.64     18.65 o 
   5   8   4       17.29       12.48      7.52 o 
   6   8   4       10.26       28.07      8.80 o 
   7   8   4       13.87        7.34      9.24 o 
   8   8   4       18.45       -5.15     10.53 o 
  -8   9   4       82.36       67.80     16.66 o 
  -7   9   4        3.48        8.40     12.76 o 
  -6   9   4      150.36      145.04     15.51 o 
  -5   9   4       23.13       44.53     11.37 o 
  -4   9   4      456.09      456.05     22.32 o 
  -3   9   4       32.83       48.42     11.47 o 
  -2   9   4        8.36        5.97     11.62 o 
  -1   9   4      545.89      542.87     24.15 o 
   0   9   4      106.11      138.35     12.64 o 
   1   9   4     1073.97     1012.45     32.40 o 
   2   9   4       90.97       85.14     17.31 o 
   3   9   4      294.10      266.01     18.76 o 
   4   9   4      275.40      240.12     21.71 o 
   5   9   4      164.65      168.57     19.25 o 
   6   9   4       78.32       70.83     16.40 o 
  -5  10   4      215.62      241.81     19.63 o 
  -4  10   4      133.21      120.35     19.21 o 
  -3  10   4      121.51      176.39     38.70 o 
  -2  10   4       65.23       39.58     18.63 o 
  -1  10   4        9.45       -7.56     12.49 o 
   0  10   4      331.44      328.61     24.00 o 
   1  10   4        1.20      -10.71     10.71 o 
   2  10   4      370.69      423.33     62.89 o 
   3  10   4      160.86      170.24     38.06 o 
 -15   0   5      212.42      245.07     21.18 o 
 -13   0   5       15.23       24.66     10.56 o 
 -11   0   5     1049.70     1029.68     29.34 o 
  -9   0   5      638.81      627.63     28.86 o 
  -7   0   5     1231.40     1013.78     23.53 o 
  -5   0   5    12484.57    12670.75    196.70 o 
  -3   0   5        0.79        3.24      3.31 o 
  -1   0   5      107.27       96.71      5.85 o 
   1   0   5      365.54      275.27      9.47 o 
   3   0   5     3764.33     3465.10     46.00 o 
   5   0   5     4960.14     4972.37     61.61 o 
   7   0   5      157.52      150.08      9.38 o 
   9   0   5       29.74       27.57      9.07 o 
  11   0   5      414.35      376.30     44.83 o 
  13   0   5      482.20      469.15     33.01 o 
 -15   1   5       22.76       24.58     10.26 o 
 -14   1   5       36.84       19.49      8.10 o 
 -13   1   5       55.58      115.01     13.73 o 
 -12   1   5       22.28       44.08      7.59 o 
 -11   1   5        0.59       23.42      6.04 o 
 -10   1   5      175.13      218.06     10.24 o 
  -9   1   5      625.96      647.41     14.58 o 
  -8   1   5     2300.80     2201.20     24.44 o 
  -7   1   5      672.67      792.33     12.42 o 
  -6   1   5     3825.14     3689.44     43.86 o 
  -5   1   5      172.11      242.64      6.55 o 
  -4   1   5      910.08      774.40     15.03 o 
  -3   1   5      614.34      550.68     13.41 o 
  -2   1   5     3542.44     3532.66     38.48 o 
  -1   1   5    26976.78    26613.57    246.80 o 
   0   1   5    60233.46    61546.42    608.50 o 
   1   1   5       30.57      207.26      7.39 o 
   2   1   5      255.47      299.34      6.57 o 
   3   1   5      765.51      788.95      9.60 o 
   4   1   5     1191.76     1100.91     13.38 o 
   5   1   5      206.05      321.89     13.96 o 
   6   1   5       75.49       69.13      4.09 o 
   7   1   5      742.24      761.10     11.80 o 
   8   1   5       38.25       55.41      5.88 o 
   9   1   5       56.52       70.20      6.86 o 
  10   1   5      729.21      743.91     19.28 o 
  11   1   5      184.35      186.98     13.92 o 
  12   1   5      624.08      606.90     23.78 o 
  13   1   5       17.68       11.34     10.78 o 
 -15   2   5      164.35      167.82     33.63 o 
 -14   2   5      186.16      205.85     16.26 o 
 -13   2   5        0.89       16.67      8.17 o 
 -12   2   5      768.92      787.11     25.32 o 
 -11   2   5      125.84      143.95     10.34 o 
 -10   2   5     1064.53     1134.00     19.76 o 
  -9   2   5     1284.71     1274.25     20.40 o 
  -8   2   5      114.85      113.95      7.81 o 
  -7   2   5     4169.25     4044.26     42.82 o 
  -6   2   5      587.81      555.35     11.02 o 
  -5   2   5        2.81       13.71      3.49 o 
  -4   2   5     2587.65     2327.05     29.38 o 
  -3   2   5        3.04       28.67      6.61 o 
  -2   2   5       65.75      151.51      8.97 o 
  -1   2   5      577.94      597.86      9.53 o 
   0   2   5    15265.01    15646.32    146.82 o 
   1   2   5     2399.50     2365.91     23.11 o 
   2   2   5      978.41      947.18     11.74 o 
   3   2   5       22.43        8.20      2.15 o 
   4   2   5      404.89      364.09      7.54 o 
   5   2   5     1055.97      962.25     12.70 o 
   6   2   5      433.05      454.20     10.34 o 
   7   2   5       61.26       83.09      6.00 o 
   8   2   5      769.34      765.44     14.19 o 
   9   2   5       27.06       28.46      5.35 o 
  10   2   5      626.37      673.51     14.66 o 
  11   2   5      362.34      364.55     14.80 o 
  12   2   5       16.51       31.74      8.28 o 
  13   2   5      126.89      130.25     13.44 o 
 -14   3   5       73.09       91.42     15.17 o 
 -13   3   5      841.24      923.35     27.80 o 
 -12   3   5        5.65       18.39     19.18 o 
 -11   3   5      549.94      546.24     17.52 o 
 -10   3   5      130.62      147.68      8.60 o 
  -9   3   5     1291.50     1210.38     20.49 o 
  -8   3   5        4.71        0.90      4.18 o 
  -7   3   5      357.26      308.03      9.25 o 
  -6   3   5      252.12      253.24     11.39 o 
  -5   3   5     1601.60     1440.27     39.54 o 
  -4   3   5       21.89       19.08      3.12 o 
  -3   3   5     7757.96     7591.44    108.13 o 
  -2   3   5     1508.30     1650.51     24.22 o 
  -1   3   5    13643.01    14253.79    145.56 o 
   0   3   5        5.12       10.97      2.43 o 
   1   3   5      213.18      173.14      5.12 o 
   2   3   5      806.13      836.01     11.20 o 
   3   3   5      652.15      753.01     11.40 o 
   4   3   5      179.35      146.86      5.92 o 
   5   3   5     1692.67     1659.88     24.35 o 
   6   3   5      160.54      154.93      8.46 o 
   7   3   5      724.76      690.26     14.61 o 
   8   3   5      106.57      115.88      7.69 o 
   9   3   5      391.71      383.70     17.95 o 
  10   3   5       36.21       33.59      7.04 o 
  11   3   5      104.30      110.58      9.47 o 
  12   3   5       83.90      101.31     12.59 o 
 -14   4   5      140.49      158.19     27.40 o 
 -13   4   5        8.05        8.77     15.30 o 
 -12   4   5      531.99      505.25     18.45 o 
 -11   4   5       23.86       26.63      8.17 o 
 -10   4   5      195.07      230.06     16.54 o 
  -9   4   5      363.68      330.33     15.99 o 
  -8   4   5      412.93      394.15     19.22 o 
  -7   4   5        5.50        2.31      4.58 o 
  -6   4   5      390.94      389.15     17.60 o 
  -5   4   5        4.93        6.07      3.07 o 
  -4   4   5      258.34      206.29      8.66 o 
  -3   4   5      556.00      557.10     12.51 o 
  -2   4   5     4827.12     5168.14     62.54 o 
  -1   4   5      713.79      866.29     15.09 o 
   0   4   5     1573.37     1509.68     19.40 o 
   1   4   5       21.56       78.92      5.81 o 
   2   4   5      341.80      351.84      7.81 o 
   3   4   5      406.96      427.09      8.56 o 
   4   4   5        2.25        3.81      3.60 o 
   5   4   5      108.70      105.70      7.09 o 
   6   4   5     2118.38     1969.27     29.29 o 
   7   4   5       18.18       17.41      5.80 o 
   8   4   5      841.65      874.85     17.90 o 
   9   4   5       85.83       93.91      8.08 o 
  10   4   5       63.54       60.10      8.61 o 
  11   4   5        5.31       13.46      7.81 o 
  12   4   5        0.13        6.36      8.82 o 
 -13   5   5      234.68      258.86     25.66 o 
 -12   5   5       22.01       29.56     10.69 o 
 -11   5   5      281.07      277.68     23.74 o 
 -10   5   5        8.16       15.22      8.10 o 
  -9   5   5       36.32       39.47      8.14 o 
  -8   5   5       32.63       32.02      7.60 o 
  -7   5   5      142.46      148.00     10.77 o 
  -6   5   5     1054.78     1063.62     23.37 o 
  -5   5   5      887.58      865.26     22.80 o 
  -4   5   5       93.48       91.21      6.93 o 
  -3   5   5      646.22      746.30     15.17 o 
  -2   5   5       98.37      122.71      7.65 o 
  -1   5   5     3113.44     3324.28     40.34 o 
   0   5   5     1600.65     1693.03     20.85 o 
   1   5   5     2119.88     2091.04     23.06 o 
   2   5   5      535.39      583.82     10.86 o 
   3   5   5       41.45       39.68      4.73 o 
   4   5   5       68.21       75.17      6.97 o 
   5   5   5      938.65      841.01     23.71 o 
   6   5   5       41.91       31.47      6.18 o 
   7   5   5      213.64      194.08     10.47 o 
   8   5   5       50.04       47.66      7.70 o 
   9   5   5       86.92       84.35      9.08 o 
  10   5   5       99.27      114.12     11.43 o 
  11   5   5        2.04       -6.42      7.81 o 
 -12   6   5      149.64      192.24     16.94 o 
 -11   6   5       34.76       39.84     14.94 o 
 -10   6   5       31.57       48.03     10.90 o 
  -9   6   5      251.37      285.33     17.46 o 
  -8   6   5       17.00       26.30      7.75 o 
  -7   6   5      613.00      614.63     18.95 o 
  -6   6   5     2031.91     1894.10     35.19 o 
  -5   6   5       81.02       91.59     10.27 o 
  -4   6   5      205.04      192.62     15.75 o 
  -3   6   5       67.84       87.95      8.39 o 
  -2   6   5     1784.50     1824.46     29.31 o 
  -1   6   5       26.54       44.32      5.92 o 
   0   6   5       53.82       67.50      5.15 o 
   1   6   5     1209.26     1328.08     18.79 o 
   2   6   5       50.17       63.54      5.77 o 
   3   6   5       42.52       43.28      6.10 o 
   4   6   5      123.01      117.64      8.12 o 
   5   6   5      618.31      551.34     16.02 o 
   6   6   5       15.35       13.82      6.54 o 
   7   6   5      184.77      170.76     11.38 o 
   8   6   5      136.58      130.32      9.99 o 
   9   6   5       29.22       30.88      8.28 o 
  10   6   5      131.49      132.56     14.58 o 
 -11   7   5        1.12        4.62     11.34 o 
 -10   7   5      209.12      170.94     24.02 o 
  -9   7   5        1.26       -4.04      8.74 o 
  -8   7   5      347.09      335.52     16.35 o 
  -7   7   5        0.03        9.74      7.69 o 
  -6   7   5      837.61      863.80     23.47 o 
  -5   7   5      414.05      399.12     18.71 o 
  -4   7   5      281.54      288.51     19.34 o 
  -3   7   5      347.40      348.75     17.33 o 
  -2   7   5      427.47      469.39     19.29 o 
  -1   7   5     1335.42     1408.87     28.60 o 
   0   7   5     1186.06     1238.27     24.39 o 
   1   7   5        5.81        5.26      4.91 o 
   2   7   5      285.56      326.78     10.87 o 
   3   7   5       15.43       19.17      5.96 o 
   4   7   5      807.86      855.43     18.79 o 
   5   7   5        0.09        2.45      6.67 o 
   6   7   5       44.84       54.11      8.66 o 
   7   7   5       73.88       82.01      9.95 o 
   8   7   5       24.55       21.54      8.76 o 
   9   7   5        2.94       13.62      9.21 o 
 -10   8   5      127.24      134.27     19.57 o 
  -9   8   5      230.52      211.92     20.30 o 
  -8   8   5        0.01        4.56     10.00 o 
  -7   8   5      388.69      406.38     20.60 o 
  -6   8   5       45.96       36.56      9.60 o 
  -5   8   5     1495.75     1494.92     37.12 o 
  -4   8   5       20.46       15.49      9.58 o 
  -3   8   5       70.73       71.59     13.52 o 
  -2   8   5       49.61       50.20     13.04 o 
  -1   8   5       85.21       73.87      9.74 o 
   0   8   5      273.17      284.47     14.18 o 
   1   8   5      645.88      662.09     19.33 o 
   2   8   5       22.35       26.32      8.76 o 
   3   8   5      345.82      340.22     16.73 o 
   4   8   5      114.08      116.86      9.67 o 
   5   8   5      589.37      571.15     18.57 o 
   6   8   5       96.82      105.79     11.12 o 
   7   8   5      130.63      123.00     12.00 o 
   8   8   5       19.56       15.26     10.79 o 
  -8   9   5      158.57      125.29     33.54 o 
  -7   9   5        0.21        7.41     10.99 o 
  -6   9   5      232.27      247.82     18.67 o 
  -5   9   5       27.64       29.50     11.35 o 
  -4   9   5      394.70      413.84     21.75 o 
  -3   9   5        7.26       27.69     13.14 o 
  -2   9   5      149.56      130.73     16.31 o 
  -1   9   5      108.07      141.97     17.16 o 
   0   9   5      493.17      504.35     19.73 o 
   1   9   5       40.91       37.64     10.43 o 
   2   9   5      650.68      706.65     23.60 o 
   3   9   5      286.73      265.85     16.98 o 
   4   9   5      273.14      294.87     17.95 o 
   5   9   5      177.70      228.57     19.25 o 
   6   9   5       77.40       55.53     14.24 o 
  -5  10   5       80.49       98.21     26.77 o 
  -4  10   5       50.82       32.14     18.68 o 
  -3  10   5        3.55       -1.55     13.28 o 
  -2  10   5       23.75       19.79     13.86 o 
  -1  10   5        2.22       -5.30     10.65 o 
   0  10   5       54.09       67.83     15.05 o 
   1  10   5       17.91       21.69     12.52 o 
   2  10   5        0.61        9.98     13.66 o 
   3  10   5       82.46      116.51     37.41 o 
 -14   0   6      818.09      859.76     31.23 o 
 -12   0   6     1584.47     1506.67     38.32 o 
 -10   0   6        3.07        0.27      6.73 o 
  -8   0   6      148.03      169.41     10.80 o 
  -6   0   6     1201.47     1247.91     22.51 o 
  -4   0   6      172.03      176.75      8.57 o 
  -2   0   6       44.62       51.15      5.16 o 
   0   0   6     2061.86     1989.35     30.78 o 
   2   0   6     3489.81     3488.61     51.12 o 
   4   0   6    10424.43     9831.20    111.61 o 
   6   0   6     5428.94     5251.68     75.01 o 
   8   0   6     4434.80     4355.43     79.48 o 
  10   0   6      111.44      102.80     16.63 o 
  12   0   6       17.03       24.56     14.78 o 
 -15   1   6      467.24      463.82     22.34 o 
 -14   1   6        0.13       -7.26      7.89 o 
 -13   1   6      788.29      846.45     20.66 o 
 -12   1   6      370.74      344.90     13.42 o 
 -11   1   6      299.57      282.94     11.51 o 
 -10   1   6      330.05      383.89     12.44 o 
  -9   1   6       98.05       93.92      6.09 o 
  -8   1   6       91.72       87.83      4.78 o 
  -7   1   6      161.37      150.18      5.35 o 
  -6   1   6     1088.35     1133.91     16.06 o 
  -5   1   6     2913.81     2768.19     34.42 o 
  -4   1   6     2383.69     2483.00     30.77 o 
  -3   1   6       31.74       24.66      3.63 o 
  -2   1   6      517.55      567.62      8.62 o 
  -1   1   6     6171.86     6275.37     60.83 o 
   0   1   6    24521.85    25212.42    221.62 o 
   1   1   6     9752.41     9530.32     82.32 o 
   2   1   6     3148.25     2962.31     28.43 o 
   3   1   6     5073.60     4601.75     40.26 o 
   4   1   6      325.47      312.03      6.68 o 
   5   1   6     8444.93     8100.57     70.23 o 
   6   1   6      176.96      178.30      6.13 o 
   7   1   6     2231.36     2088.57     30.52 o 
   8   1   6       48.04       51.77      5.86 o 
   9   1   6        1.48       -5.27      5.27 o 
  10   1   6      107.11      115.84     10.88 o 
  11   1   6      133.51      126.27     18.75 o 
  12   1   6      111.63      123.04     16.11 o 
  13   1   6       55.14       53.89     19.24 o 
 -15   2   6       12.44       21.09     11.36 o 
 -14   2   6      318.90      369.89     22.98 o 
 -13   2   6      200.11      216.26     15.66 o 
 -12   2   6      627.12      690.32     19.83 o 
 -11   2   6      328.26      346.87     11.61 o 
 -10   2   6      488.72      497.15     12.76 o 
  -9   2   6     1568.22     1529.66     22.89 o 
  -8   2   6      100.63      101.90      6.05 o 
  -7   2   6      371.03      358.50      9.90 o 
  -6   2   6      119.18      103.50      6.38 o 
  -5   2   6       19.05       19.06      3.21 o 
  -4   2   6       70.06      105.65      7.48 o 
  -3   2   6     1024.87      959.72     16.68 o 
  -2   2   6      423.11      467.07     10.63 o 
  -1   2   6     3188.38     3261.50     31.72 o 
   0   2   6     5957.15     6227.01     57.71 o 
   1   2   6      320.37      291.27      6.06 o 
   2   2   6      149.86      243.17     13.91 o 
   3   2   6     5032.74     4911.86     43.24 o 
   4   2   6     1919.76     1725.62     19.34 o 
   5   2   6       11.35        1.36      2.87 o 
   6   2   6     2418.94     2340.24     25.80 o 
   7   2   6       35.73       27.70      4.58 o 
   8   2   6     1222.19     1253.16     19.31 o 
   9   2   6     1039.30     1036.33     17.80 o 
  10   2   6      174.22      189.28      9.57 o 
  11   2   6      355.50      398.46     15.11 o 
  12   2   6       47.57       54.54     14.55 o 
 -14   3   6       15.00       19.54     12.31 o 
 -13   3   6      174.18      233.38     16.12 o 
 -12   3   6      742.10      795.38     21.89 o 
 -11   3   6      241.09      218.40     12.53 o 
 -10   3   6      969.64      922.54     30.71 o 
  -9   3   6     1739.44     1733.53     31.45 o 
  -8   3   6     1836.79     1666.85     26.41 o 
  -7   3   6       57.42       58.98      5.54 o 
  -6   3   6     1230.01     1275.00     22.59 o 
  -5   3   6       40.59       55.21      5.35 o 
  -4   3   6        3.34        6.63      3.46 o 
  -3   3   6      166.80      161.61      8.86 o 
  -2   3   6     6238.66     6596.64     70.74 o 
  -1   3   6       12.45        4.82      2.51 o 
   0   3   6    10866.76    11133.31    101.06 o 
   1   3   6     2647.80     2787.69     37.12 o 
   2   3   6      395.40      342.20      7.17 o 
   3   3   6      797.23      791.13     12.14 o 
   4   3   6      152.08      153.40      6.45 o 
   5   3   6      955.98      908.70     16.97 o 
   6   3   6       26.76       41.03      8.11 o 
   7   3   6      800.49      780.47     15.90 o 
   8   3   6       98.48       93.60      7.55 o 
   9   3   6      622.75      595.37     15.24 o 
  10   3   6      218.63      225.77     11.49 o 
  11   3   6        0.39        0.82      8.06 o 
  12   3   6      168.69      181.76     16.16 o 
 -14   4   6       89.57       73.65     14.81 o 
 -13   4   6      165.31      162.37     17.11 o 
 -12   4   6       60.36       85.28     10.38 o 
 -11   4   6     1398.42     1356.68     29.35 o 
 -10   4   6      289.57      274.06     14.70 o 
  -9   4   6       97.72       75.70      8.59 o 
  -8   4   6      829.13      750.16     19.52 o 
  -7   4   6     1039.87      958.35     21.33 o 
  -6   4   6     2684.50     2529.50     44.97 o 
  -5   4   6      390.84      377.48      9.63 o 
  -4   4   6      533.42      565.20     14.01 o 
  -3   4   6      465.62      459.68     10.31 o 
  -2   4   6      392.68      488.78      9.73 o 
  -1   4   6     2164.91     2181.43     29.21 o 
   0   4   6      383.48      399.94      8.15 o 
   1   4   6     3424.08     3281.12     32.07 o 
   2   4   6      536.86      542.22      9.97 o 
   3   4   6     2143.29     2016.08     22.57 o 
   4   4   6       42.49       37.25      4.73 o 
   5   4   6        0.73       -4.18      4.18 o 
   6   4   6     1469.47     1385.06     23.59 o 
   7   4   6      152.92      142.07      9.04 o 
   8   4   6        0.07        5.23      5.82 o 
   9   4   6      545.71      510.21     14.60 o 
  10   4   6      446.27      410.63     16.12 o 
  11   4   6      278.76      285.81     15.20 o 
  12   4   6       39.75       51.03     11.72 o 
 -13   5   6       20.24       32.00     11.57 o 
 -12   5   6      102.72      121.74     14.14 o 
 -11   5   6        0.44       11.17      7.88 o 
 -10   5   6      385.72      424.18     20.87 o 
  -9   5   6      423.94      420.41     16.07 o 
  -8   5   6     1075.65     1008.64     23.83 o 
  -7   5   6      756.63      706.13     19.40 o 
  -6   5   6      634.47      611.75     20.79 o 
  -5   5   6     1046.97     1004.55     24.99 o 
  -4   5   6       29.99       44.54      5.69 o 
  -3   5   6     1467.74     1480.32     41.56 o 
  -2   5   6     2399.13     2477.68     33.30 o 
  -1   5   6     2664.67     2690.52     38.24 o 
   0   5   6     1926.00     2028.57     23.87 o 
   1   5   6       12.20       20.05      3.45 o 
   2   5   6      665.89      701.40     18.61 o 
   3   5   6      214.09      245.64      8.67 o 
   4   5   6      113.48      102.57     10.48 o 
   5   5   6      433.79      397.01     12.55 o 
   6   5   6       78.63       57.72      7.29 o 
   7   5   6      112.41      101.73     10.64 o 
   8   5   6      180.01      155.63     10.31 o 
   9   5   6      239.49      225.37     12.13 o 
  10   5   6      122.31      113.26     10.64 o 
  11   5   6       83.71       68.87     11.92 o 
 -12   6   6       66.21       87.58     13.88 o 
 -11   6   6       82.00       92.42     23.89 o 
 -10   6   6       26.07       31.94      9.27 o 
  -9   6   6       62.85       65.19      9.83 o 
  -8   6   6      246.08      246.45     13.91 o 
  -7   6   6       12.62        9.99      8.80 o 
  -6   6   6     1445.40     1493.83     34.14 o 
  -5   6   6      279.69      255.62     15.00 o 
  -4   6   6     2471.32     2486.80     47.40 o 
  -3   6   6        0.56       -2.02      5.53 o 
  -2   6   6      985.15     1146.66     21.83 o 
  -1   6   6     1586.77     1564.97     42.71 o 
   0   6   6      999.25     1049.88     17.46 o 
   1   6   6        3.39       21.42      4.53 o 
   2   6   6     1253.69     1191.59     19.05 o 
   3   6   6      131.57      146.94      8.55 o 
   4   6   6        7.93        2.54      5.24 o 
   5   6   6       38.71       43.86      7.32 o 
   6   6   6      393.52      365.68     14.32 o 
   7   6   6       39.50       52.25     10.42 o 
   8   6   6        9.10       -1.00      7.14 o 
   9   6   6      153.03      141.93     11.30 o 
  10   6   6       12.84       17.20      8.49 o 
 -11   7   6       49.82       52.30     17.12 o 
 -10   7   6       19.91       24.89     11.36 o 
  -9   7   6       66.45       78.77     12.85 o 
  -8   7   6       47.11       37.90     19.08 o 
  -7   7   6      899.73      825.23     23.45 o 
  -6   7   6      116.96       98.32     12.30 o 
  -5   7   6     3829.03     3780.65     67.04 o 
  -4   7   6        0.05        8.51      9.50 o 
  -3   7   6     1317.26     1333.46     32.96 o 
  -2   7   6      269.97      257.49     12.24 o 
  -1   7   6        3.44       11.35      6.33 o 
   0   7   6      388.04      422.87     14.74 o 
   1   7   6       96.63       84.93      8.62 o 
   2   7   6        1.11        9.55      5.48 o 
   3   7   6       59.31       60.24      7.37 o 
   4   7   6       21.61       23.87      6.77 o 
   5   7   6       43.87       36.66      7.97 o 
   6   7   6       51.83       27.89      9.35 o 
   7   7   6      135.95      112.08     11.03 o 
   8   7   6       12.24        4.03      8.44 o 
   9   7   6        7.62       14.76      9.13 o 
 -10   8   6      143.91      138.99     23.46 o 
  -9   8   6        0.58        8.88     10.77 o 
  -8   8   6      285.45      285.18     19.18 o 
  -7   8   6        3.27       16.44      9.30 o 
  -6   8   6      490.66      472.83     21.09 o 
  -5   8   6       13.24       23.39      9.96 o 
  -4   8   6     1685.48     1791.71    115.32 o 
  -3   8   6        1.46        3.49      8.38 o 
  -2   8   6     1028.40     1071.86     29.62 o 
  -1   8   6        0.18       20.76      8.28 o 
   0   8   6     1243.19     1263.03     27.21 o 
   1   8   6        1.37       23.14      7.86 o 
   2   8   6        5.20        9.09      8.29 o 
   3   8   6      151.12      142.63     16.58 o 
   4   8   6       42.44       34.94     10.08 o 
   5   8   6       46.79       51.36     10.71 o 
   6   8   6      582.02      592.27     19.43 o 
   7   8   6       61.28       51.16     10.33 o 
   8   8   6       59.65       79.34     34.19 o 
  -8   9   6        5.16      -12.63     16.19 o 
  -7   9   6      291.58      293.81     19.91 o 
  -6   9   6       39.37       42.95     12.05 o 
  -5   9   6     1169.62     1181.83     34.57 o 
  -4   9   6        1.94        3.17     11.47 o 
  -3   9   6      872.90      811.04     43.22 o 
  -2   9   6      127.53      129.47     16.66 o 
  -1   9   6      476.27      462.31     19.55 o 
   0   9   6       88.45       96.73     11.55 o 
   1   9   6       23.32       29.16      9.98 o 
   2   9   6      230.96      210.69     15.83 o 
   3   9   6       27.97       19.95     12.57 o 
   4   9   6      150.91      157.82     15.01 o 
   5   9   6      371.03      328.43     22.09 o 
  -4  10   6      377.64      342.15     25.16 o 
  -3  10   6        3.37       -0.51     17.74 o 
  -2  10   6      155.63      181.15     20.71 o 
  -1  10   6      246.21      251.86     22.17 o 
   0  10   6       77.40       93.78     16.37 o 
   1  10   6      223.91      228.44     25.11 o 
   2  10   6       45.27       26.44     12.58 o 
 -15   0   7      122.34      112.01     20.72 o 
 -13   0   7      988.60      938.07     30.61 o 
 -11   0   7       89.99       83.92     10.77 o 
  -9   0   7     1294.60     1252.93     33.05 o 
  -7   0   7       17.29       27.89      4.88 o 
  -5   0   7     1118.97     1034.36     19.28 o 
  -3   0   7     7003.18     6750.42     93.51 o 
  -1   0   7      761.35      692.10     16.57 o 
   1   0   7     2331.06     2194.34     30.90 o 
   3   0   7      593.20      584.86     12.10 o 
   5   0   7     4856.48     4754.95     69.57 o 
   7   0   7     2971.66     2850.85     48.36 o 
   9   0   7       46.48       41.35     11.24 o 
  11   0   7      401.82      397.25     46.77 o 
 -15   1   7        1.03       37.13     11.68 o 
 -14   1   7      233.19      232.56     16.83 o 
 -13   1   7       31.58       58.69      9.47 o 
 -12   1   7      911.22      979.49     21.14 o 
 -11   1   7       20.00       26.43      6.11 o 
 -10   1   7      296.12      317.34     11.23 o 
  -9   1   7     1303.73     1312.21     19.88 o 
  -8   1   7       94.29      106.83      5.63 o 
  -7   1   7      736.11      708.13     11.46 o 
  -6   1   7     5123.24     5434.63     63.84 o 
  -5   1   7     1550.43     1636.46     19.40 o 
  -4   1   7      263.76      226.78      7.41 o 
  -3   1   7      445.52      454.43      8.77 o 
  -2   1   7     4571.19     4252.57     38.19 o 
  -1   1   7       66.45      368.80      8.59 o 
   0   1   7        4.71       10.11      2.36 o 
   1   1   7     1828.74     2145.04     19.72 o 
   2   1   7      129.92      125.20      4.09 o 
   3   1   7     1485.22     1547.10     15.80 o 
   4   1   7     1257.37     1233.41     13.81 o 
   5   1   7     1440.83     1429.56     15.40 o 
   6   1   7     1972.40     1898.90     20.32 o 
   7   1   7        0.08        6.66      4.14 o 
   8   1   7      950.50      941.19     16.65 o 
   9   1   7      197.11      204.50     11.78 o 
  10   1   7      142.45      156.67     15.60 o 
  11   1   7      100.39      125.65     13.43 o 
  12   1   7        9.97        4.60      8.71 o 
 -15   2   7       79.14       81.09     13.36 o 
 -14   2   7        3.55       32.80     10.73 o 
 -13   2   7      392.26      388.84     18.49 o 
 -12   2   7       69.29      123.16     23.54 o 
 -11   2   7      124.86      136.98     10.05 o 
 -10   2   7       25.70       46.63      6.35 o 
  -9   2   7      822.79      805.97     15.27 o 
  -8   2   7     1114.12     1069.35     15.72 o 
  -7   2   7      174.28      181.59      6.35 o 
  -6   2   7     3357.95     3211.41     32.79 o 
  -5   2   7        7.44        4.89      3.45 o 
  -4   2   7     1756.89     1753.01     31.28 o 
  -3   2   7     2016.33     1948.35     26.48 o 
  -2   2   7     1417.16     1452.37     20.24 o 
  -1   2   7       47.64       41.57      2.97 o 
   0   2   7     5270.18     5387.49     50.70 o 
   1   2   7      549.60      582.35      9.02 o 
   2   2   7      133.54      109.20      4.46 o 
   3   2   7      220.22      235.86      5.69 o 
   4   2   7     1005.76      950.49     12.45 o 
   5   2   7      390.63      354.38      7.80 o 
   6   2   7      115.90      112.64      6.38 o 
   7   2   7      115.23       98.64      7.57 o 
   8   2   7      297.88      310.98     11.38 o 
   9   2   7      289.34      293.71     10.64 o 
  10   2   7      622.59      600.35     16.32 o 
  11   2   7       57.70       54.67      9.62 o 
  12   2   7      393.52      427.24     18.06 o 
 -14   3   7       19.79       30.07     14.15 o 
 -13   3   7        0.17       24.66      9.24 o 
 -12   3   7      126.62      177.11     14.29 o 
 -11   3   7      143.82      160.87     11.29 o 
 -10   3   7      253.92      250.92     12.66 o 
  -9   3   7      563.95      573.28     16.66 o 
  -8   3   7      123.88      139.65      9.46 o 
  -7   3   7     4441.82     4208.12     52.61 o 
  -6   3   7       33.41       30.16      4.04 o 
  -5   3   7     2490.63     2386.65     50.00 o 
  -4   3   7      131.97      167.25      9.40 o 
  -3   3   7      546.01      503.46     11.30 o 
  -2   3   7     2859.24     2957.63     35.17 o 
  -1   3   7     1670.26     1749.67     20.34 o 
   0   3   7     1873.06     1939.09     21.54 o 
   1   3   7       26.51       47.70      4.57 o 
   2   3   7       55.44       77.65      7.62 o 
   3   3   7      517.71      519.44     14.34 o 
   4   3   7        1.93       -0.27      3.30 o 
   5   3   7     2247.11     2233.43     31.01 o 
   6   3   7      668.53      661.53     17.44 o 
   7   3   7        7.09        2.91      4.98 o 
   8   3   7       24.11       12.02      5.89 o 
   9   3   7        2.13       -0.88      6.01 o 
  10   3   7      107.99       97.70      9.04 o 
  11   3   7      228.66      210.51     16.42 o 
  12   3   7       20.03        8.48     11.04 o 
 -14   4   7       19.43       15.84     13.31 o 
 -13   4   7       12.88       21.74     10.29 o 
 -12   4   7       44.16       45.50      9.64 o 
 -11   4   7       37.13       51.43      8.86 o 
 -10   4   7      236.87      232.31     12.87 o 
  -9   4   7       49.49       45.05      7.83 o 
  -8   4   7     1073.49     1025.04     23.17 o 
  -7   4   7      422.77      416.85     14.29 o 
  -6   4   7     3451.38     3220.73     54.32 o 
  -5   4   7       16.59       21.69      5.56 o 
  -4   4   7     1247.56     1160.59     22.15 o 
  -3   4   7       17.41       23.87     10.97 o 
  -2   4   7      163.47      155.12      7.44 o 
  -1   4   7      231.60      334.18      7.85 o 
   0   4   7      942.52      955.22     13.52 o 
   1   4   7      558.69      499.40      8.76 o 
   2   4   7     2424.49     2309.70     26.17 o 
   3   4   7      270.21      268.13      7.66 o 
   4   4   7     3072.06     2890.68     34.96 o 
   5   4   7      131.45      139.09      8.49 o 
   6   4   7      154.29      172.20      9.53 o 
   7   4   7       41.01       40.20      7.00 o 
   8   4   7      207.13      197.92     10.47 o 
   9   4   7        5.64       -0.66      6.29 o 
  10   4   7       44.28       52.69      8.58 o 
  11   4   7       17.23       16.02      8.71 o 
 -13   5   7        0.11        8.42     10.53 o 
 -12   5   7      150.12      188.61     15.71 o 
 -11   5   7      383.41      380.25     16.66 o 
 -10   5   7      104.85      113.41     10.86 o 
  -9   5   7       25.90       18.48      7.13 o 
  -8   5   7      229.67      214.69     12.49 o 
  -7   5   7     4004.51     3821.30     57.89 o 
  -6   5   7       94.76       95.32     10.08 o 
  -5   5   7     1603.22     1496.16     37.24 o 
  -4   5   7       20.68       22.38      5.71 o 
  -3   5   7     1686.46     1650.50     32.04 o 
  -2   5   7      740.91      752.74     16.02 o 
  -1   5   7      173.37      183.64      7.70 o 
   0   5   7      332.14      306.54      7.60 o 
   1   5   7      637.56      628.67     11.47 o 
   2   5   7      456.58      458.48     10.05 o 
   3   5   7      487.78      410.50     10.73 o 
   4   5   7      710.27      697.28     16.81 o 
   5   5   7      417.15      363.64     12.36 o 
   6   5   7      352.51      316.02     19.10 o 
   7   5   7       12.98        7.98      6.74 o 
   8   5   7      174.19      177.62     11.11 o 
   9   5   7        1.49        9.02      6.98 o 
  10   5   7       90.69       72.08      9.94 o 
  11   5   7      157.63      185.71     13.31 o 
 -12   6   7       10.39        4.83     10.86 o 
 -11   6   7      491.77      481.12     22.22 o 
 -10   6   7      235.17      245.48     15.02 o 
  -9   6   7      178.02      177.16     13.10 o 
  -8   6   7      795.37      738.46     21.39 o 
  -7   6   7        9.29        3.85      6.98 o 
  -6   6   7       31.83       39.51      9.25 o 
  -5   6   7        6.86       -6.03      8.13 o 
  -4   6   7      507.39      532.43     19.58 o 
  -3   6   7     1691.12     1793.72     32.81 o 
  -2   6   7      101.15      102.13      8.04 o 
  -1   6   7      675.27      730.87     16.86 o 
   0   6   7       76.23       67.87      6.69 o 
   1   6   7     2349.48     2314.46     29.96 o 
   2   6   7       39.34       62.43      5.95 o 
   3   6   7        4.18       -4.92      4.92 o 
   4   6   7      152.15      154.23      9.91 o 
   5   6   7      123.08      120.90      9.47 o 
   6   6   7       24.05       12.78      7.39 o 
   7   6   7      167.85      141.52     11.03 o 
   8   6   7        1.66        9.33      7.35 o 
   9   6   7      167.71      161.58     12.16 o 
  10   6   7       95.61      111.30     14.40 o 
 -11   7   7       19.21       14.47     11.26 o 
 -10   7   7      196.84      194.45     16.63 o 
  -9   7   7        9.83       11.23      8.69 o 
  -8   7   7      174.08      144.43     12.57 o 
  -7   7   7      348.35      332.08     23.47 o 
  -6   7   7      457.08      452.52     20.13 o 
  -5   7   7        0.68       14.98     14.11 o 
  -4   7   7      568.38      556.27     21.20 o 
  -3   7   7        2.43       12.79      6.99 o 
  -2   7   7     1252.46     1239.25     27.50 o 
  -1   7   7        0.66       -1.42      6.40 o 
   0   7   7      245.44      247.41     11.36 o 
   1   7   7      140.55      125.56      9.59 o 
   2   7   7      286.09      271.99     14.62 o 
   3   7   7       12.05        1.36      7.26 o 
   4   7   7      107.11      102.41      8.76 o 
   5   7   7       31.97       20.33      7.39 o 
   6   7   7      347.63      315.34     14.64 o 
   7   7   7       33.20       23.54      8.54 o 
   8   7   7      195.76      198.78     13.85 o 
   9   7   7       30.12       34.44     11.35 o 
 -10   8   7        0.25        6.77     16.88 o 
  -9   8   7      105.17      114.91     14.99 o 
  -8   8   7        0.24       15.05      9.59 o 
  -7   8   7        0.98       12.64      9.03 o 
  -6   8   7       85.73       76.35     12.51 o 
  -5   8   7      185.62      169.02     15.07 o 
  -4   8   7        0.10        6.84     11.02 o 
  -3   8   7      641.08      725.05     29.41 o 
  -2   8   7      108.86      102.88     12.43 o 
  -1   8   7      418.64      421.23     15.84 o 
   0   8   7      112.06      125.92     11.48 o 
   1   8   7      792.62      725.66     22.50 o 
   2   8   7        0.28        7.22      8.23 o 
   3   8   7       97.32       90.89     11.40 o 
   4   8   7       17.43       12.95      9.47 o 
   5   8   7      302.55      290.71     19.65 o 
   6   8   7       48.22       30.53     10.98 o 
   7   8   7      465.49      411.40     20.43 o 
  -7   9   7       83.07       74.10     13.98 o 
  -6   9   7      105.80      109.75     15.20 o 
  -5   9   7        3.53       19.05     10.96 o 
  -4   9   7      456.66      463.25     41.28 o 
  -3   9   7        0.40       -3.20     10.75 o 
  -2   9   7      314.33      308.22     19.43 o 
  -1   9   7       73.67       91.23     11.91 o 
   0   9   7      548.84      574.16     24.01 o 
   1   9   7      301.31      347.46     27.78 o 
   2   9   7        5.97        3.80      9.41 o 
   3   9   7      152.83      168.40     14.90 o 
   4   9   7       23.49       20.47     10.91 o 
   5   9   7        0.41       12.28     12.43 o 
  -4  10   7       15.63       -0.61     13.43 o 
  -3  10   7      155.34      177.76     19.92 o 
  -2  10   7      388.03      350.76     25.46 o 
  -1  10   7      115.74       96.85     21.72 o 
   0  10   7      187.35      182.93     17.74 o 
   1  10   7        6.20       17.41     12.26 o 
 -14   0   8       15.12       13.98     22.26 o 
 -12   0   8     1230.61     1247.54     34.12 o 
 -10   0   8      265.26      255.32     17.82 o 
  -8   0   8      635.29      612.83     15.77 o 
  -6   0   8      697.46      798.61     15.49 o 
  -4   0   8      980.15      854.82     17.21 o 
  -2   0   8     5847.87     5519.44     63.91 o 
   0   0   8    12159.97    11732.86    130.76 o 
   2   0   8     9679.23     9197.24    104.09 o 
   6   0   8        1.68        9.56      4.80 o 
   8   0   8      145.60      132.06     11.58 o 
  10   0   8       31.95       27.33     11.38 o 
  12   0   8       61.23       69.46     26.77 o 
 -15   1   8       50.29       54.68     12.51 o 
 -14   1   8       23.74       26.97     10.25 o 
 -13   1   8       74.76       93.98     11.78 o 
 -12   1   8      132.34      177.44     15.54 o 
 -11   1   8       82.14       52.29     12.51 o 
 -10   1   8        6.24        3.30      5.06 o 
  -9   1   8      174.45      161.23      7.78 o 
  -8   1   8       39.70       44.92      4.87 o 
  -7   1   8        1.70        5.83      2.83 o 
  -6   1   8      737.16      667.59     10.96 o 
  -5   1   8     1510.42     1570.34     17.98 o 
  -4   1   8     2825.05     2824.06     27.38 o 
  -3   1   8     2579.64     2388.82     25.01 o 
  -2   1   8      529.20      592.43      8.04 o 
  -1   1   8    12457.07    11851.84    101.26 o 
   0   1   8      420.56      464.10      7.47 o 
   1   1   8     6692.82     6309.50     54.03 o 
   2   1   8     1411.40     1448.32     14.41 o 
   3   1   8     4890.92     4597.44     41.37 o 
   4   1   8       32.77       22.20      3.07 o 
   5   1   8      171.34      137.12      5.85 o 
   6   1   8     1171.03     1148.17     15.78 o 
   7   1   8      112.95      109.29      6.06 o 
   8   1   8       59.63       68.14      6.33 o 
   9   1   8       27.32       14.40      6.00 o 
  10   1   8      154.27      162.92     11.19 o 
  11   1   8      198.81      164.13     13.78 o 
  12   1   8        9.05       15.65      9.34 o 
 -15   2   8       92.82       82.74     21.41 o 
 -14   2   8      173.34      223.37     16.34 o 
 -13   2   8      272.01      281.00     19.20 o 
 -12   2   8        0.82        0.98      7.79 o 
 -11   2   8      142.07      133.58      9.94 o 
 -10   2   8      188.97      176.79     10.87 o 
  -9   2   8      145.34      148.23      8.73 o 
  -8   2   8      507.56      498.05     11.73 o 
  -7   2   8      958.63      891.90     14.76 o 
  -6   2   8     1993.65     2068.82     26.03 o 
  -5   2   8     3029.32     2951.67     47.56 o 
  -4   2   8        6.53       13.32      3.60 o 
  -3   2   8       80.34       47.66      4.54 o 
  -2   2   8     5851.20     5686.06     54.06 o 
  -1   2   8     2747.45     2790.95     28.63 o 
   0   2   8     4425.71     4202.36     40.87 o 
   1   2   8     1340.30     1324.33     14.69 o 
   2   2   8     1521.41     1625.57     17.44 o 
   3   2   8      575.97      584.45     10.33 o 
   4   2   8     1781.54     1690.50     19.88 o 
   5   2   8     1279.34     1260.58     17.47 o 
   6   2   8      665.94      685.68     12.51 o 
   7   2   8      209.23      199.60      8.64 o 
   8   2   8      166.25      174.06      8.91 o 
   9   2   8       74.37       72.65      7.16 o 
  10   2   8       40.93       39.03      7.64 o 
  11   2   8        3.15       -6.52      7.61 o 
  12   2   8       46.70       60.39     11.57 o 
 -14   3   8      256.26      291.28     17.99 o 
 -13   3   8        8.06       10.92      9.02 o 
 -12   3   8      176.75      172.18     18.25 o 
 -11   3   8       36.01       34.70      7.90 o 
 -10   3   8      691.09      728.09     19.40 o 
  -9   3   8      417.97      390.10     20.11 o 
  -8   3   8      294.42      307.75     15.87 o 
  -7   3   8      348.24      366.76     11.27 o 
  -6   3   8     3425.17     3306.50     47.24 o 
  -5   3   8     1431.62     1411.33     24.91 o 
  -4   3   8     2012.15     1883.39     30.41 o 
  -3   3   8     1211.84     1235.29     18.30 o 
  -2   3   8      824.36      784.49     13.92 o 
  -1   3   8     1319.50     1217.02     15.28 o 
   0   3   8     1725.04     1768.99     20.33 o 
   1   3   8     9246.12     9012.34     89.03 o 
   2   3   8       23.46       13.34      3.21 o 
   3   3   8     1822.40     1613.43     20.40 o 
   4   3   8      690.99      681.44     12.25 o 
   5   3   8      709.68      669.49     15.16 o 
   6   3   8     1501.70     1451.53     24.20 o 
   7   3   8        0.58        0.77      5.21 o 
   8   3   8      203.63      194.91     10.25 o 
   9   3   8       22.24       27.06      6.96 o 
  10   3   8       83.60       80.64      8.90 o 
  11   3   8        1.47       -6.19      8.81 o 
 -14   4   8       32.83       27.04     11.78 o 
 -13   4   8      223.26      210.66     16.02 o 
 -12   4   8      331.29      329.28     15.82 o 
 -11   4   8      111.61      147.83     13.41 o 
 -10   4   8       72.54       65.72      9.00 o 
  -9   4   8       10.13       14.79      6.62 o 
  -8   4   8       57.82       67.03     11.34 o 
  -7   4   8     2782.04     2638.79     42.46 o 
  -6   4   8      160.40      149.09     12.48 o 
  -5   4   8     4295.52     4153.33     53.99 o 
  -4   4   8     1031.39      954.33     19.93 o 
  -3   4   8      907.44      834.98     21.53 o 
  -2   4   8     1542.16     1595.57     22.80 o 
  -1   4   8       17.12       18.76      3.24 o 
   0   4   8     1348.20     1313.31     17.03 o 
   1   4   8        3.83       18.55      3.70 o 
   2   4   8      948.03      937.73     14.26 o 
   3   4   8      577.75      539.17     11.10 o 
   4   4   8     1514.31     1429.47     21.45 o 
   5   4   8     3201.42     3038.96     40.56 o 
   6   4   8        9.35        1.51      5.53 o 
   7   4   8      492.35      487.28     14.74 o 
   8   4   8       82.32      120.19      9.23 o 
   9   4   8       71.01       73.88      8.64 o 
  10   4   8        0.14        9.33      7.56 o 
  11   4   8       35.70       18.67      9.14 o 
 -13   5   8      123.75      140.08     15.36 o 
 -12   5   8      234.28      248.49     15.14 o 
 -11   5   8      758.20      756.21     22.27 o 
 -10   5   8       87.16       75.31     10.06 o 
  -9   5   8      178.69      172.58     12.33 o 
  -8   5   8      250.15      239.55     14.04 o 
  -7   5   8      407.62      415.93     21.69 o 
  -6   5   8     1724.95     1672.23     35.30 o 
  -5   5   8      511.56      497.07     17.89 o 
  -4   5   8      618.84      610.43     16.65 o 
  -3   5   8       18.76       22.95      5.10 o 
  -2   5   8     2310.69     2294.99     33.71 o 
  -1   5   8       53.97       81.65      6.08 o 
   0   5   8      864.99      864.62     14.90 o 
   1   5   8      383.18      389.83      9.43 o 
   2   5   8      541.75      527.73     11.10 o 
   3   5   8      528.72      515.49     12.28 o 
   4   5   8      663.13      613.09     16.21 o 
   5   5   8       84.62       78.59      7.73 o 
   6   5   8     1381.17     1319.56     24.37 o 
   7   5   8      435.88      423.55     14.62 o 
   8   5   8        1.03       -1.09      6.89 o 
   9   5   8      621.95      630.45     17.55 o 
  10   5   8       10.13        4.83      8.33 o 
 -12   6   8      398.34      441.67     22.19 o 
 -11   6   8       75.52      100.37     12.75 o 
 -10   6   8     1381.60     1377.81     31.54 o 
  -9   6   8       47.89       57.52      9.72 o 
  -8   6   8     1527.55     1424.20     30.95 o 
  -7   6   8     1077.18      999.38     32.12 o 
  -6   6   8      486.61      573.45     30.35 o 
  -5   6   8      218.70      199.00     16.35 o 
  -4   6   8      374.30      371.77     24.12 o 
  -3   6   8      508.42      528.43     14.78 o 
  -2   6   8      202.14      237.88     14.42 o 
  -1   6   8      382.76      443.55     13.46 o 
   0   6   8      121.65      130.82      8.34 o 
   1   6   8      117.66      134.64      8.36 o 
   2   6   8      164.26      139.38      8.88 o 
   3   6   8       30.65       26.99      5.98 o 
   4   6   8       19.49       15.11      6.48 o 
   5   6   8      102.80       92.15      9.34 o 
   6   6   8       89.52       78.61     12.02 o 
   7   6   8        3.14        2.98      7.67 o 
   8   6   8      379.78      342.92     14.88 o 
   9   6   8      100.09      102.01     11.16 o 
 -11   7   8      312.53      324.01     20.28 o 
 -10   7   8       12.62        5.65      9.30 o 
  -9   7   8      690.14      676.70     22.55 o 
  -8   7   8       34.04       28.26      9.14 o 
  -7   7   8     1586.04     1466.86     36.41 o 
  -6   7   8       10.48       16.16      9.85 o 
  -5   7   8      101.92      109.03     14.40 o 
  -4   7   8        7.92        7.85      8.47 o 
  -3   7   8       27.60       24.20      7.82 o 
  -2   7   8      266.55      251.49     13.47 o 
  -1   7   8      303.93      274.02     12.48 o 
   0   7   8       14.32       12.21      6.32 o 
   1   7   8     1357.83     1299.83     26.07 o 
   2   7   8        3.62        4.70      7.25 o 
   3   7   8       27.77       14.70      8.47 o 
   4   7   8        8.71       10.13      9.25 o 
   5   7   8       51.00       36.24      8.52 o 
   6   7   8        5.61        8.98      8.03 o 
   7   7   8      329.05      317.62     15.85 o 
   8   7   8        1.13        5.27      9.28 o 
  -9   8   8        2.88        8.60     12.45 o 
  -8   8   8      708.47      743.62     24.27 o 
  -7   8   8        8.13       24.36      9.35 o 
  -6   8   8      737.67      743.00     29.55 o 
  -5   8   8       52.53       38.25     12.89 o 
  -4   8   8       32.51       18.50      9.58 o 
  -3   8   8       14.88       25.46     11.24 o 
  -2   8   8      103.12       96.12     11.16 o 
  -1   8   8       43.22       69.92      8.43 o 
   0   8   8       31.03       32.42      8.94 o 
   1   8   8       18.30       34.95      9.48 o 
   2   8   8      194.51      215.82     15.36 o 
   3   8   8        0.10       11.53      9.14 o 
   4   8   8       11.25       12.13      9.61 o 
   5   8   8        5.64       11.34     10.98 o 
   6   8   8      181.70      210.54     19.06 o 
   7   8   8      169.07      146.63     17.85 o 
  -7   9   8      130.50      137.30     14.62 o 
  -6   9   8       34.01       51.20     17.78 o 
  -5   9   8      163.26      130.30     28.58 o 
  -4   9   8       40.69       35.18     16.61 o 
  -3   9   8       57.09       71.66     15.02 o 
  -2   9   8       12.80        0.89     10.44 o 
  -1   9   8      256.07      248.26     16.15 o 
   0   9   8       90.36      113.96     14.39 o 
   1   9   8      394.77      429.63     22.14 o 
   2   9   8      277.43      297.55     18.18 o 
   3   9   8       21.55       17.39     12.25 o 
   4   9   8       10.53       12.32     10.86 o 
  -3  10   8        2.21       -3.19     13.06 o 
  -2  10   8        0.29        9.95     11.48 o 
  -1  10   8       25.06        8.79     13.28 o 
   0  10   8       13.75       27.03     17.60 o 
 -15   0   9      237.87      270.93     39.35 o 
 -13   0   9       18.61       17.05     15.16 o 
 -11   0   9        8.43       20.65     13.83 o 
  -9   0   9     2202.41     2248.58     38.90 o 
  -7   0   9      702.13      538.66     14.19 o 
  -5   0   9        5.23       11.78      5.19 o 
  -3   0   9       77.09       69.46      4.96 o 
  -1   0   9      100.17      110.48      5.52 o 
   1   0   9      586.24      512.29     10.91 o 
   3   0   9     1363.81     1278.77     20.41 o 
   5   0   9      425.52      362.40     12.02 o 
   7   0   9      206.94      210.41     12.16 o 
   9   0   9       13.33       13.38     11.09 o 
  11   0   9      104.08      130.61     20.66 o 
 -15   1   9        1.24       12.25     13.53 o 
 -14   1   9      150.10      170.81     14.95 o 
 -13   1   9      283.67      263.35     16.22 o 
 -12   1   9        3.38        8.17      7.76 o 
 -11   1   9      505.93      521.73     21.04 o 
 -10   1   9        4.58       -4.05      4.05 o 
  -9   1   9       33.24       47.01      4.50 o 
  -8   1   9     1048.29     1006.32     15.29 o 
  -7   1   9        5.57        6.72      3.13 o 
  -6   1   9     1784.09     1708.62     21.11 o 
  -5   1   9       95.79      153.22      5.79 o 
  -4   1   9     2355.71     2258.35     24.64 o 
  -3   1   9      467.56      547.00      7.96 o 
  -2   1   9      117.27      122.63      4.34 o 
  -1   1   9     2717.19     2877.31     27.94 o 
   0   1   9     3165.71     3203.09     27.14 o 
   1   1   9      189.42      318.94      6.68 o 
   2   1   9     2813.74     2711.38     24.07 o 
   3   1   9        0.31        1.97      2.59 o 
   4   1   9     1533.30     1510.65     17.74 o 
   5   1   9      822.93      779.20     11.70 o 
   6   1   9       44.49       38.21      4.40 o 
   7   1   9      208.85      211.40      8.30 o 
   8   1   9      325.66      324.75     10.87 o 
   9   1   9        0.52       -5.66      5.66 o 
  10   1   9      202.48      211.14     13.27 o 
  11   1   9        9.08        6.13      8.39 o 
  12   1   9      213.60      251.61     23.88 o 
 -15   2   9      121.63      146.96     15.34 o 
 -14   2   9      238.01      276.84     17.57 o 
 -13   2   9       16.67       42.28     12.10 o 
 -12   2   9      418.82      442.41     18.28 o 
 -11   2   9        4.32        0.75      6.29 o 
 -10   2   9     2288.75     2312.64     38.55 o 
  -9   2   9      142.19      157.16     12.43 o 
  -8   2   9      123.81      132.86      7.37 o 
  -7   2   9     1586.14     1519.25     20.11 o 
  -6   2   9      837.93      846.08     13.98 o 
  -5   2   9      814.42      772.94     12.80 o 
  -4   2   9      754.18      743.32     13.25 o 
  -3   2   9      476.32      599.76     10.29 o 
  -2   2   9       95.17       89.81      4.03 o 
  -1   2   9     2030.25     2030.04     22.40 o 
   0   2   9     2675.06     2798.89     26.17 o 
   1   2   9       50.51      529.46     12.60 o 
   2   2   9      179.83      172.62      5.82 o 
   3   2   9      473.94      438.03      8.06 o 
   4   2   9       18.96       28.49      3.66 o 
   5   2   9     1055.66     1003.04     14.14 o 
   6   2   9      869.90      853.93     14.35 o 
   7   2   9       99.16       96.63      8.52 o 
   8   2   9      734.68      750.63     18.24 o 
   9   2   9      159.32      167.21      9.79 o 
  10   2   9      200.42      199.80     13.05 o 
  11   2   9      223.70      238.76     14.68 o 
 -14   3   9        8.51       43.33     14.93 o 
 -13   3   9      359.88      368.06     28.12 o 
 -12   3   9       12.39       16.36      7.72 o 
 -11   3   9      610.90      592.22     18.38 o 
 -10   3   9      315.87      289.78     13.13 o 
  -9   3   9     1898.91     1807.23     32.69 o 
  -8   3   9      559.74      557.32     15.96 o 
  -7   3   9      239.29      246.50      9.70 o 
  -6   3   9        1.10       -1.17      4.12 o 
  -5   3   9      192.60      210.36      9.96 o 
  -4   3   9       18.45       10.65      3.77 o 
  -3   3   9     1868.18     1791.74     24.34 o 
  -2   3   9     1309.30     1345.46     18.43 o 
  -1   3   9     3162.24     3359.83     34.55 o 
   0   3   9     5522.08     5706.99     58.02 o 
   1   3   9     1938.33     1910.38     22.40 o 
   2   3   9     1052.59     1012.14     14.16 o 
   3   3   9        2.36        9.78      3.80 o 
   4   3   9      109.93      117.58      7.40 o 
   5   3   9     1343.24     1266.57     21.95 o 
   6   3   9      392.28      377.13     12.65 o 
   7   3   9      205.56      216.10     10.41 o 
   8   3   9       24.50       21.26      6.70 o 
   9   3   9      560.00      574.33     22.19 o 
  10   3   9       81.02       75.74     10.09 o 
  11   3   9       76.93       75.89     12.18 o 
 -14   4   9      365.06      339.78     20.04 o 
 -13   4   9       44.69       48.45     10.08 o 
 -12   4   9      792.53      849.93     23.60 o 
 -11   4   9       42.69       22.16      8.35 o 
 -10   4   9     1013.18     1019.04     24.41 o 
  -9   4   9       30.86       14.60      6.78 o 
  -8   4   9      675.15      692.81     18.92 o 
  -7   4   9      118.89      118.65     10.55 o 
  -6   4   9       32.47       35.23      7.26 o 
  -5   4   9        1.59       12.44      5.41 o 
  -4   4   9     1387.04     1320.00     22.20 o 
  -3   4   9       43.49       96.89     13.93 o 
  -2   4   9     1319.58     1271.64     18.55 o 
  -1   4   9      204.15      200.96      6.56 o 
   0   4   9     1425.33     1402.51     20.66 o 
   1   4   9      179.87      237.83      8.85 o 
   2   4   9      105.55      113.33      8.37 o 
   3   4   9      277.53      287.05      9.76 o 
   4   4   9     1453.35     1392.45     21.54 o 
   5   4   9        9.66       13.28      5.99 o 
   6   4   9      729.71      745.21     18.10 o 
   7   4   9       68.32       50.95      7.96 o 
   8   4   9      374.80      371.85     13.54 o 
   9   4   9       31.30       25.06      7.85 o 
  10   4   9      654.64      656.24     37.22 o 
  11   4   9       23.40       14.19     24.51 o 
 -13   5   9      353.65      363.35     18.30 o 
 -12   5   9       88.99      110.00     11.92 o 
 -11   5   9      448.93      520.02     19.02 o 
 -10   5   9       33.95       34.99      8.74 o 
  -9   5   9      677.33      655.21     19.95 o 
  -8   5   9       26.43       24.87      7.77 o 
  -7   5   9       24.03       13.20     12.66 o 
  -6   5   9      187.86      192.15     15.62 o 
  -5   5   9      223.95      217.37     18.53 o 
  -4   5   9      208.71      203.40     11.28 o 
  -3   5   9      613.31      588.70     13.66 o 
  -2   5   9        0.76        9.88      4.13 o 
  -1   5   9      773.84      752.67     17.90 o 
   0   5   9      587.39      583.80     18.13 o 
   1   5   9     1088.49     1024.55     17.13 o 
   2   5   9      408.24      394.38     11.82 o 
   3   5   9      775.01      733.29     14.93 o 
   4   5   9        3.88       -5.37      5.37 o 
   5   5   9      424.14      409.21     13.57 o 
   6   5   9       81.22       93.71      9.10 o 
   7   5   9      564.38      584.82     17.09 o 
   8   5   9       49.78       56.02      8.82 o 
   9   5   9      182.19      179.17     16.09 o 
  10   5   9       16.06       23.78      9.05 o 
 -12   6   9      116.94      139.77     13.73 o 
 -11   6   9      149.90      146.38     15.29 o 
 -10   6   9      317.13      389.29     17.57 o 
  -9   6   9      340.64      353.50     16.43 o 
  -8   6   9       80.38       81.84     10.38 o 
  -7   6   9      723.12      672.69     22.98 o 
  -6   6   9      140.05      104.43     11.44 o 
  -5   6   9     1100.67     1060.05     28.14 o 
  -4   6   9       90.31       78.53      8.72 o 
  -3   6   9        6.30        8.35      5.71 o 
  -2   6   9     1204.24     1188.26     21.38 o 
  -1   6   9      497.19      424.08     12.91 o 
   0   6   9       52.15       45.53      6.92 o 
   1   6   9      245.47      245.10     10.87 o 
   2   6   9       24.22       29.05      7.12 o 
   3   6   9      225.10      227.84     12.08 o 
   4   6   9        3.55        7.23      6.47 o 
   5   6   9      164.06      165.74     11.26 o 
   6   6   9      101.45       99.87     10.21 o 
   7   6   9        7.76        9.19      7.83 o 
   8   6   9      128.05      123.57     14.24 o 
   9   6   9        2.94        2.96      8.66 o 
 -11   7   9        6.76       17.26     13.64 o 
 -10   7   9       68.20       51.43     11.26 o 
  -9   7   9       95.88       99.43     12.12 o 
  -8   7   9      773.78      788.12     23.67 o 
  -7   7   9       12.51       25.47     10.06 o 
  -6   7   9     1559.79     1490.94     36.52 o 
  -5   7   9      289.70      254.49     18.84 o 
  -4   7   9      343.20      346.02     17.97 o 
  -3   7   9      144.98      142.11     11.21 o 
  -2   7   9        2.77        7.88      6.04 o 
  -1   7   9       42.11       72.87      7.94 o 
   0   7   9      974.31      993.25     21.74 o 
   1   7   9        0.48       -0.58      6.65 o 
   2   7   9     1163.95     1105.47     27.56 o 
   3   7   9        5.54        8.10      8.53 o 
   4   7   9      627.36      568.02     24.30 o 
   5   7   9       14.85       31.93     11.01 o 
   6   7   9       98.04      101.54     12.74 o 
   7   7   9       51.82       38.78      9.77 o 
   8   7   9       31.50       23.34      9.98 o 
  -9   8   9      367.43      382.52     19.38 o 
  -8   8   9      141.80      147.39     13.91 o 
  -7   8   9      296.38      302.74     19.54 o 
  -6   8   9        4.56       -4.41      9.31 o 
  -5   8   9      471.86      469.69     25.68 o 
  -4   8   9      487.92      449.32     24.82 o 
  -3   8   9      114.57      122.47     16.16 o 
  -2   8   9      186.65      157.38     11.57 o 
  -1   8   9        3.00       -5.09      6.48 o 
   0   8   9        4.71        8.41      9.29 o 
   1   8   9      243.89      221.81     15.47 o 
   2   8   9       36.81       38.47     10.28 o 
   3   8   9      375.57      335.93     18.05 o 
   4   8   9        0.57        1.71     10.10 o 
   5   8   9      145.01      164.27     25.35 o 
   6   8   9       12.58        2.03     11.80 o 
  -7   9   9       30.56       37.33     13.13 o 
  -6   9   9      363.69      315.47     28.88 o 
  -5   9   9        0.75       -1.21     12.91 o 
  -4   9   9      109.53      114.75     21.18 o 
  -3   9   9      102.85       97.82     14.19 o 
  -2   9   9       16.39       10.44      9.11 o 
  -1   9   9      123.86      156.87     14.08 o 
   0   9   9      139.57      128.73     13.36 o 
   1   9   9      459.35      425.17     22.64 o 
   2   9   9      525.97      500.09     22.06 o 
   3   9   9       10.78       10.34     10.99 o 
   4   9   9      288.05      282.75     22.01 o 
 -14   0  10       33.80       49.67     23.22 o 
 -12   0  10       70.09       27.09     19.35 o 
 -10   0  10       58.99       74.73      7.90 o 
  -8   0  10     2399.61     2319.23     34.99 o 
  -6   0  10     4479.93     4245.05     56.29 o 
  -4   0  10     3274.50     3058.15     42.26 o 
  -2   0  10     5189.54     5141.88     61.18 o 
   0   0  10     1087.65     1098.35     16.48 o 
   2   0  10     1108.22     1100.84     18.44 o 
   4   0  10       72.89       87.62      6.73 o 
   6   0  10      320.22      309.56     13.47 o 
   8   0  10       52.69       58.78     10.50 o 
  10   0  10       38.62       21.29     15.05 o 
 -15   1  10       96.38       75.88     20.47 o 
 -14   1  10        9.46        8.78     11.29 o 
 -13   1  10      113.29      105.88     12.07 o 
 -12   1  10      304.74      285.56     19.59 o 
 -11   1  10       31.86       34.63      7.12 o 
 -10   1  10      358.26      376.19     14.14 o 
  -9   1  10      317.95      327.64      9.31 o 
  -8   1  10       17.00       17.81      3.96 o 
  -7   1  10     2779.02     2653.23     28.83 o 
  -6   1  10      553.07      630.20     11.53 o 
  -5   1  10     8285.88     7919.20     74.23 o 
  -4   1  10      102.92      108.92      5.07 o 
  -3   1  10     3825.31     3627.73     29.98 o 
  -2   1  10       29.87       61.30      4.38 o 
  -1   1  10     5349.30     5005.25     43.74 o 
   0   1  10      984.62      958.82     11.11 o 
   1   1  10       80.52       71.50      3.42 o 
   2   1  10      775.02      748.71      9.46 o 
   3   1  10      169.24      167.68      6.55 o 
   4   1  10       14.27       20.58      3.66 o 
   5   1  10      521.37      520.70      9.98 o 
   6   1  10       60.26       69.92      5.13 o 
   7   1  10      183.91      181.39      8.74 o 
   8   1  10       11.02       11.49      6.84 o 
   9   1  10       16.25        3.14      6.24 o 
  10   1  10      116.18      130.80     11.95 o 
  11   1  10       52.10       54.65     10.52 o 
 -15   2  10       11.96        2.17     16.19 o 
 -14   2  10       92.97      111.27     13.23 o 
 -13   2  10      171.38      199.95     13.38 o 
 -12   2  10       20.05       15.93      7.41 o 
 -11   2  10      138.08      143.14      9.76 o 
 -10   2  10        0.00        7.59      5.67 o 
  -9   2  10     2709.41     2673.83     38.59 o 
  -8   2  10     1349.22     1308.26     20.68 o 
  -7   2  10      295.41      295.57     10.45 o 
  -6   2  10     1925.63     1857.60     25.42 o 
  -5   2  10      529.17      531.84     10.81 o 
  -4   2  10     4075.09     3850.87     41.85 o 
  -3   2  10      439.91      396.45      8.29 o 
  -2   2  10    10488.36    10024.09     87.62 o 
  -1   2  10    15585.52    15585.33    140.46 o 
   0   2  10        7.24       19.04      3.22 o 
   1   2  10      118.18      157.45      5.53 o 
   2   2  10      859.29      913.64     12.44 o 
   3   2  10     1484.32     1445.91     16.53 o 
   4   2  10        1.13        0.96      3.25 o 
   5   2  10       37.35       35.48      4.39 o 
   6   2  10       37.12       49.54      5.54 o 
   7   2  10       31.47       26.39      5.17 o 
   8   2  10       54.16       55.98      6.92 o 
   9   2  10      478.98      462.65     14.03 o 
  10   2  10       36.30       32.33      8.04 o 
  11   2  10      203.52      195.84     14.86 o 
 -14   3  10        4.10       -2.34     12.10 o 
 -13   3  10       38.09       41.53     14.52 o 
 -12   3  10      439.25      469.00     17.39 o 
 -11   3  10       62.52       74.65      9.36 o 
 -10   3  10      828.18      883.52     31.93 o 
  -9   3  10      902.18      865.81     21.15 o 
  -8   3  10     1169.66     1134.82     21.30 o 
  -7   3  10     1280.50     1205.85     19.75 o 
  -6   3  10     1192.53     1041.70     19.04 o 
  -5   3  10      999.30      911.38     16.20 o 
  -4   3  10      337.70      381.36     11.50 o 
  -3   3  10     2008.23     1830.96     25.19 o 
  -2   3  10      664.92      649.35     12.00 o 
  -1   3  10      253.08      303.32      7.49 o 
   0   3  10     5798.71     5597.62     51.82 o 
   1   3  10      733.44      680.44     11.13 o 
   2   3  10      998.59      967.65     14.22 o 
   3   3  10      152.70      153.70      7.19 o 
   4   3  10      161.69      156.86      7.69 o 
   5   3  10      283.99      260.84     11.02 o 
   6   3  10       79.39       71.25      9.42 o 
   7   3  10       83.23       81.73      8.17 o 
   8   3  10       35.61       29.49      7.12 o 
   9   3  10       82.54       87.46      9.80 o 
  10   3  10      547.65      583.95     19.89 o 
  11   3  10      107.19      125.08     21.88 o 
 -14   4  10       12.62       16.73     10.79 o 
 -13   4  10      399.45      431.84     18.51 o 
 -12   4  10       80.32      115.33     11.32 o 
 -11   4  10      601.14      598.88     19.49 o 
 -10   4  10      764.13      730.84     20.68 o 
  -9   4  10      269.08      273.88     16.35 o 
  -8   4  10      509.72      494.23     16.37 o 
  -7   4  10      408.63      368.76     15.88 o 
  -6   4  10      253.15      255.06     15.83 o 
  -5   4  10       75.58       67.87     10.43 o 
  -4   4  10      127.52      109.26      6.98 o 
  -3   4  10       55.66       57.28      5.60 o 
  -2   4  10      965.35      922.88     15.52 o 
  -1   4  10     1341.35     1238.64     18.39 o 
   0   4  10      324.70      293.87      9.37 o 
   1   4  10     2901.10     2725.67     30.67 o 
   2   4  10       40.38       57.23      5.24 o 
   3   4  10      674.05      675.60     13.21 o 
   4   4  10       25.84       22.44      5.99 o 
   5   4  10      218.79      221.90     10.96 o 
   6   4  10      378.99      378.13     13.51 o 
   7   4  10      138.32      135.58     10.14 o 
   8   4  10       90.27      104.37      9.61 o 
   9   4  10      383.54      396.97     15.91 o 
  10   4  10       59.52       50.22     10.64 o 
 -13   5  10      132.91      155.34     17.15 o 
 -12   5  10      230.97      257.63     15.64 o 
 -11   5  10      150.95      127.99     12.03 o 
 -10   5  10      475.70      506.31     18.33 o 
  -9   5  10       41.12       30.19      8.22 o 
  -8   5  10      233.78      207.89     13.53 o 
  -7   5  10      251.32      226.43     14.27 o 
  -6   5  10        3.71        4.34     11.21 o 
  -5   5  10       98.63      114.41     10.74 o 
  -4   5  10      332.53      324.02     10.92 o 
  -3   5  10      214.66      187.19      9.09 o 
  -2   5  10      774.85      722.92     14.34 o 
  -1   5  10       81.53      121.86      8.09 o 
   0   5  10     1001.80     1010.60     20.22 o 
   1   5  10      302.11      265.09     10.74 o 
   2   5  10        3.04        7.02      4.88 o 
   3   5  10      460.47      461.62     13.11 o 
   4   5  10        2.49       -0.41      6.02 o 
   5   5  10     1065.50     1065.40     21.70 o 
   6   5  10        0.06        2.54      6.79 o 
   7   5  10      374.17      344.39     14.40 o 
   8   5  10      250.58      236.75     13.32 o 
   9   5  10        0.49        4.28      8.56 o 
 -12   6  10      249.69      251.77     16.74 o 
 -11   6  10       83.52       95.16     12.19 o 
 -10   6  10       56.44       56.33     10.32 o 
  -9   6  10      175.26      181.29     13.40 o 
  -8   6  10       13.31       12.18      8.13 o 
  -7   6  10      123.18      129.64     22.25 o 
  -6   6  10       62.57       74.78     12.39 o 
  -5   6  10      308.19      285.73     15.87 o 
  -4   6  10        1.93        1.11      6.54 o 
  -3   6  10       61.05       69.64      7.17 o 
  -2   6  10       20.69       16.55      6.97 o 
  -1   6  10      971.41      928.37     19.00 o 
   0   6  10      490.12      475.14     14.79 o 
   1   6  10        2.40       -0.34      5.68 o 
   2   6  10      376.67      380.50     14.86 o 
   3   6  10      165.11      161.12     12.77 o 
   4   6  10      706.07      674.12     27.65 o 
   5   6  10        1.91        4.78      6.92 o 
   6   6  10      539.56      560.26     18.43 o 
   7   6  10       31.81       34.64      9.03 o 
   8   6  10       76.55       60.84     10.00 o 
 -11   7  10      371.54      380.28     22.00 o 
 -10   7  10       16.10        7.04      9.69 o 
  -9   7  10       31.53       29.52      9.83 o 
  -8   7  10      132.24      160.82     20.30 o 
  -7   7  10      448.45      421.72     24.30 o 
  -6   7  10       25.61       22.49     11.09 o 
  -5   7  10      717.06      657.33     35.75 o 
  -4   7  10      157.74      153.41     23.69 o 
  -3   7  10       57.74       51.68      7.79 o 
  -2   7  10        0.30        5.79      6.05 o 
  -1   7  10        0.34       -6.11      6.11 o 
   0   7  10       14.89       16.57      7.04 o 
   1   7  10      811.59      794.80     21.03 o 
   2   7  10       74.09       69.58     10.68 o 
   3   7  10      718.88      669.38     22.43 o 
   4   7  10        3.55        6.53      9.90 o 
   5   7  10     1069.61     1047.25     34.92 o 
   6   7  10       34.07       28.62     11.96 o 
   7   7  10      505.11      500.71     32.83 o 
  -9   8  10        1.80        5.96     10.95 o 
  -8   8  10       15.81       23.09     10.24 o 
  -7   8  10        0.22        5.55     10.39 o 
  -6   8  10      215.94      197.28     16.48 o 
  -5   8  10       33.88       46.39     16.40 o 
  -4   8  10      132.76      125.29     16.60 o 
  -3   8  10      109.75      121.04     12.02 o 
  -2   8  10      150.98      140.10     10.35 o 
  -1   8  10       77.66       73.97      9.06 o 
   0   8  10        3.19        8.19      7.92 o 
   1   8  10       56.77       68.20     18.25 o 
   2   8  10      166.61      190.77     14.90 o 
   3   8  10        0.25       -7.87      9.18 o 
   4   8  10      705.77      677.09     27.85 o 
   5   8  10       28.66       13.89     12.32 o 
  -7   9  10        2.37       15.43     17.06 o 
  -6   9  10        5.50       -2.50     13.06 o 
  -5   9  10      311.81      297.58     30.00 o 
  -4   9  10       10.82       22.50     11.74 o 
  -3   9  10       22.67       37.59     10.70 o 
  -2   9  10       29.12       36.01     11.88 o 
  -1   9  10       29.04       38.13     10.81 o 
   0   9  10       84.65      124.71     14.56 o 
   1   9  10      192.75      196.98     17.93 o 
   2   9  10      106.49       88.40     15.27 o 
   3   9  10      169.35      192.60     16.84 o 
 -15   0  11      206.60      236.74     38.06 o 
 -13   0  11      612.68      612.82     48.38 o 
 -11   0  11       71.80       55.19     12.75 o 
  -9   0  11      662.44      726.47     23.47 o 
  -7   0  11        4.09        3.95      4.11 o 
  -5   0  11       92.15       73.32      6.58 o 
  -3   0  11     1888.63     1710.56     24.82 o 
  -1   0  11     3398.89     3259.23     41.64 o 
   1   0  11      586.21      552.10     17.55 o 
   3   0  11      226.45      220.40      9.72 o 
   5   0  11      213.36      217.94     10.68 o 
   7   0  11      480.04      503.33     15.82 o 
   9   0  11        2.01       10.09      9.30 o 
  11   0  11      131.91      100.23     20.00 o 
 -15   1  11       23.41        2.90     15.96 o 
 -14   1  11      228.05      259.47     26.20 o 
 -13   1  11        3.32       11.13     10.76 o 
 -12   1  11      797.58      844.04     21.65 o 
 -11   1  11      252.96      244.96     11.18 o 
 -10   1  11      497.88      553.64     14.63 o 
  -9   1  11      129.76      137.52      9.23 o 
  -8   1  11       29.09       23.52      4.19 o 
  -7   1  11        7.52       23.64      3.68 o 
  -6   1  11      311.31      308.75     10.70 o 
  -5   1  11      502.87      696.33     14.87 o 
  -4   1  11      926.81      897.44     11.01 o 
  -3   1  11        0.53       37.41     12.90 o 
  -2   1  11     1792.53     1750.49     17.69 o 
  -1   1  11        1.88        2.65      2.40 o 
   0   1  11     4807.75     4754.56     39.23 o 
   1   1  11       52.64       56.48      4.00 o 
   2   1  11     1546.88     1475.67     17.88 o 
   3   1  11      601.63      584.52      9.87 o 
   4   1  11      156.41      158.14      6.52 o 
   5   1  11      265.13      253.67      7.94 o 
   6   1  11      367.76      362.77      9.85 o 
   7   1  11      213.74      224.35      9.82 o 
   8   1  11      668.11      707.43     15.90 o 
   9   1  11      418.60      445.04     15.84 o 
  10   1  11      145.20      168.30     20.33 o 
  11   1  11        7.02        4.40     12.21 o 
 -14   2  11       82.73      101.06     13.04 o 
 -13   2  11      197.11      249.37     14.45 o 
 -12   2  11       10.57       13.97      7.64 o 
 -11   2  11      391.56      369.68     13.36 o 
 -10   2  11      391.48      386.38     13.04 o 
  -9   2  11      736.32      783.37     17.90 o 
  -8   2  11      619.18      596.20     16.97 o 
  -7   2  11       14.93       18.44      4.86 o 
  -6   2  11     4267.36     4242.87     49.64 o 
  -5   2  11      785.89      773.69     13.53 o 
  -4   2  11     1043.08     1015.82     15.77 o 
  -3   2  11     3882.48     3792.14     36.88 o 
  -2   2  11      435.03      501.21      8.47 o 
  -1   2  11      673.74      626.36     10.94 o 
   0   2  11     6612.89     6579.23     54.47 o 
   1   2  11       59.01       43.04      3.65 o 
   2   2  11      934.76      910.32     12.76 o 
   3   2  11      184.96      175.11      6.31 o 
   4   2  11     1740.34     1683.28     20.11 o 
   5   2  11      254.71      239.28      8.19 o 
   6   2  11        2.37       -2.40      4.40 o 
   7   2  11      155.27      148.10      8.67 o 
   8   2  11      108.04       91.27      7.96 o 
   9   2  11       15.77       19.02      7.03 o 
  10   2  11       84.21       84.53     10.52 o 
  11   2  11       15.90       -9.58     17.17 o 
 -14   3  11       23.26       16.80      9.31 o 
 -13   3  11       77.69       91.78     10.82 o 
 -12   3  11       31.07       33.33      7.86 o 
 -11   3  11       84.17       88.13      8.78 o 
 -10   3  11       18.22       18.23      6.65 o 
  -9   3  11       91.76      111.68      8.59 o 
  -8   3  11       49.36       48.64      6.13 o 
  -7   3  11     3024.20     2925.32     40.98 o 
  -6   3  11       23.20       22.36      5.27 o 
  -5   3  11     1028.72      944.82     15.64 o 
  -4   3  11      111.86       92.97      6.88 o 
  -3   3  11      224.16      274.58      7.66 o 
  -2   3  11      834.99      841.61     13.18 o 
  -1   3  11      756.92      758.12     12.14 o 
   0   3  11        1.78        9.16      3.70 o 
   1   3  11      579.97      537.87     10.71 o 
   2   3  11      155.57      161.00      6.94 o 
   3   3  11     2389.86     2266.55     26.26 o 
   4   3  11       77.70       80.96      5.89 o 
   5   3  11      413.66      394.21     13.13 o 
   6   3  11      100.74       95.34      8.58 o 
   7   3  11      384.85      417.74     13.84 o 
   8   3  11      134.49      149.26     10.98 o 
   9   3  11       97.72      104.49     11.16 o 
  10   3  11        0.25        6.51      9.32 o 
 -14   4  11       11.50       37.41     27.09 o 
 -13   4  11        2.43        6.56      8.98 o 
 -12   4  11        8.29        7.30      9.20 o 
 -11   4  11       22.27       18.67      8.19 o 
 -10   4  11       30.18       41.51      8.60 o 
  -9   4  11       81.65       78.91      9.14 o 
  -8   4  11      800.63      763.08     22.90 o 
  -7   4  11       16.54        9.04      6.64 o 
  -6   4  11     1242.20     1195.71     25.30 o 
  -5   4  11      134.44      113.73      7.39 o 
  -4   4  11      233.27      278.34     12.25 o 
  -3   4  11       54.74       69.13      5.73 o 
  -2   4  11       48.24       50.09      5.36 o 
  -1   4  11      188.21      256.55      9.86 o 
   0   4  11     2708.02     2689.76     35.64 o 
   1   4  11       39.67       38.98      5.59 o 
   2   4  11      401.63      389.90     13.16 o 
   3   4  11       19.53       23.92      5.39 o 
   4   4  11      656.20      715.47     16.83 o 
   5   4  11       30.02       39.55      7.24 o 
   6   4  11      762.39      728.18     18.40 o 
   7   4  11       47.91       39.05      8.03 o 
   8   4  11        0.90       12.36      7.41 o 
   9   4  11        5.94       -3.44      9.23 o 
  10   4  11      114.62       96.00     13.57 o 
 -13   5  11        2.49        6.30      9.73 o 
 -12   5  11      251.45      283.49     16.26 o 
 -11   5  11       44.73       59.55     10.31 o 
 -10   5  11        3.23       12.48      8.17 o 
  -9   5  11       80.34       53.95     12.92 o 
  -8   5  11       17.49       13.69      8.34 o 
  -7   5  11      164.53      155.52     12.71 o 
  -6   5  11      154.71      118.64     11.51 o 
  -5   5  11      160.31      151.01      9.69 o 
  -4   5  11      331.72      295.99     10.78 o 
  -3   5  11       60.52       76.05      6.54 o 
  -2   5  11      346.34      336.87     13.12 o 
  -1   5  11      211.03      200.23     10.62 o 
   0   5  11      456.35      474.27     14.25 o 
   1   5  11        3.40       14.99      6.10 o 
   2   5  11      381.32      324.70     12.24 o 
   3   5  11      387.80      376.58     13.85 o 
   4   5  11       50.43       53.29      8.13 o 
   5   5  11      541.49      545.29     19.81 o 
   6   5  11       68.50       69.13      8.86 o 
   7   5  11       23.92       26.38      8.20 o 
   8   5  11      251.20      235.58     13.91 o 
   9   5  11        2.70       -4.40      8.50 o 
 -12   6  11       17.51       25.53     10.61 o 
 -11   6  11      617.30      648.78     32.14 o 
 -10   6  11        2.04        1.09      8.78 o 
  -9   6  11       10.51       15.82      8.82 o 
  -8   6  11      235.37      211.51     15.84 o 
  -7   6  11        5.08        0.72      8.10 o 
  -6   6  11      224.19      204.32     19.57 o 
  -5   6  11      149.72      131.26     11.24 o 
  -4   6  11      305.73      294.70     11.46 o 
  -3   6  11      180.82      208.22     13.12 o 
  -2   6  11      458.28      412.97     13.50 o 
  -1   6  11       10.40        9.11      6.07 o 
   0   6  11      370.04      390.50     14.12 o 
   1   6  11      238.55      200.26     11.75 o 
   2   6  11      203.09      205.21     12.32 o 
   3   6  11      230.02      222.57     15.67 o 
   4   6  11      235.29      220.95     16.73 o 
   5   6  11        0.67       -4.99      9.01 o 
   6   6  11      102.12      103.76     12.51 o 
   7   6  11      130.55      121.64     12.05 o 
   8   6  11       17.40        7.00      9.48 o 
 -11   7  11       12.86       -3.23     23.87 o 
 -10   7  11      223.22      212.54     16.08 o 
  -9   7  11        3.48       -4.64      8.78 o 
  -8   7  11       38.11       32.46     13.59 o 
  -7   7  11       41.79       54.76     11.49 o 
  -6   7  11      286.71      242.50     20.97 o 
  -5   7  11      139.70      111.61     13.04 o 
  -4   7  11      296.22      296.49     17.23 o 
  -3   7  11       25.03       23.80      7.05 o 
  -2   7  11     1020.08      936.46     20.49 o 
  -1   7  11       29.07       59.78      8.21 o 
   0   7  11      452.17      426.13     14.65 o 
   1   7  11       28.48       70.58     10.47 o 
   2   7  11       30.59       28.48      9.68 o 
   3   7  11       94.19       94.43     12.18 o 
   4   7  11       59.77       57.35     12.83 o 
   5   7  11      320.19      346.95     30.45 o 
   6   7  11      361.93      406.35     23.05 o 
   7   7  11       26.70       31.46     13.54 o 
  -9   8  11      111.51       95.14     17.45 o 
  -8   8  11       17.13        6.01      9.65 o 
  -7   8  11       54.40       47.06     12.38 o 
  -6   8  11      277.46      269.74     26.46 o 
  -5   8  11      346.62      309.58     19.02 o 
  -4   8  11        0.11       -8.32      8.32 o 
  -3   8  11      423.59      366.39     24.45 o 
  -2   8  11       16.67       17.46      7.95 o 
  -1   8  11      585.84      540.75     23.01 o 
   0   8  11        8.98        9.02      8.25 o 
   1   8  11      174.71      162.30     15.76 o 
   2   8  11       22.39        9.72      9.87 o 
   3   8  11        7.87       -0.78     10.06 o 
   4   8  11       65.01       72.34     14.71 o 
   5   8  11      219.37      261.45     21.08 o 
  -6   9  11        0.29       15.37     13.60 o 
  -5   9  11      196.21      208.75     20.84 o 
  -4   9  11      137.54      148.10     14.59 o 
  -3   9  11      122.16      111.15     13.40 o 
  -2   9  11      236.39      231.86     19.01 o 
  -1   9  11       13.28        8.14      9.99 o 
   0   9  11      364.08      348.59     19.43 o 
   1   9  11        2.53       24.11     11.64 o 
   2   9  11      103.61       92.78     15.49 o 
 -14   0  12       86.84       88.38     28.38 o 
 -12   0  12      805.63      859.88     53.54 o 
 -10   0  12     2268.74     2385.89     54.38 o 
  -8   0  12     1897.22     1912.72     35.08 o 
  -6   0  12      312.98      344.98     15.18 o 
  -4   0  12     4459.24     4327.23     58.40 o 
  -2   0  12        3.69       28.22      4.01 o 
   0   0  12        7.03        6.92      3.67 o 
   2   0  12      694.17      701.84     14.74 o 
   4   0  12      192.21      175.66     10.05 o 
   6   0  12      182.97      188.62     11.31 o 
   8   0  12      190.39      211.68     18.90 o 
  10   0  12      532.29      570.60     26.98 o 
 -15   1  12       22.33       33.98     18.18 o 
 -14   1  12       45.01       42.91     17.77 o 
 -13   1  12      823.64      823.58     38.53 o 
 -12   1  12      115.34      139.47     12.71 o 
 -11   1  12      193.69      230.76     11.20 o 
 -10   1  12      198.76      192.97     10.24 o 
  -9   1  12     3416.18     3577.12     44.13 o 
  -8   1  12        9.74        9.91      4.50 o 
  -7   1  12     1964.30     1901.00     26.65 o 
  -6   1  12      275.10      298.65      7.89 o 
  -5   1  12     2376.60     2274.65     25.62 o 
  -4   1  12      188.64      195.09      5.77 o 
  -3   1  12       69.09       93.37      4.24 o 
  -2   1  12       68.57       86.42      4.67 o 
  -1   1  12       32.04       37.12      3.30 o 
   0   1  12      168.23      191.08      5.61 o 
   1   1  12      386.50      393.49      8.19 o 
   2   1  12       36.61       41.33      3.90 o 
   3   1  12      752.54      731.93     12.00 o 
   4   1  12      750.58      726.03     11.79 o 
   5   1  12      213.86      199.48      8.06 o 
   6   1  12      231.60      220.31     10.93 o 
   7   1  12      429.82      406.34     12.50 o 
   8   1  12       46.56       49.08      9.27 o 
   9   1  12      330.49      365.41     24.35 o 
  10   1  12       13.79        7.91      8.92 o 
 -14   2  12       43.98       15.13     14.07 o 
 -13   2  12      214.69      231.50     14.28 o 
 -12   2  12      634.95      661.74     19.81 o 
 -11   2  12       38.08       51.88      9.38 o 
 -10   2  12      590.95      565.15     15.61 o 
  -9   2  12       37.73       40.91      6.80 o 
  -8   2  12     4070.29     4118.20     59.91 o 
  -7   2  12     2964.02     2960.10     35.17 o 
  -6   2  12      829.42      778.56     14.25 o 
  -5   2  12     2146.93     2156.79     27.25 o 
  -4   2  12     1061.62     1097.64     15.90 o 
  -3   2  12      664.10      597.39      9.51 o 
  -2   2  12      970.22      995.67     13.61 o 
  -1   2  12       36.22       48.97      3.60 o 
   0   2  12        8.60        7.61      2.69 o 
   1   2  12      668.11      634.99      9.99 o 
   2   2  12       92.26       99.18      6.84 o 
   3   2  12      166.26      145.15      6.49 o 
   4   2  12       64.99       79.38      5.39 o 
   5   2  12     1874.19     1858.91     22.53 o 
   6   2  12      450.09      452.25     12.30 o 
   7   2  12      351.74      351.98     11.56 o 
   8   2  12      100.52      110.47     10.58 o 
   9   2  12        9.95        4.69      6.89 o 
  10   2  12      110.81      117.53     13.02 o 
 -14   3  12       89.02       87.29     12.00 o 
 -13   3  12      189.01      214.80     14.31 o 
 -12   3  12      286.84      294.15     13.66 o 
 -11   3  12      649.13      604.01     17.24 o 
 -10   3  12      233.52      222.32     11.50 o 
  -9   3  12       34.02       33.30      6.98 o 
  -8   3  12      144.39      147.35      9.47 o 
  -7   3  12     1105.71     1050.30     20.68 o 
  -6   3  12     2851.20     2712.76     34.13 o 
  -5   3  12      982.16      944.18     16.05 o 
  -4   3  12     1095.61     1021.70     16.57 o 
  -3   3  12      819.82      756.82     11.95 o 
  -2   3  12      614.88      576.79     11.06 o 
  -1   3  12      215.73      222.33      9.44 o 
   0   3  12      102.48      102.80      6.52 o 
   1   3  12       21.28       58.60      5.09 o 
   2   3  12       80.18       87.99      5.84 o 
   3   3  12       10.88       24.47      4.85 o 
   4   3  12     1726.36     1742.91     24.26 o 
   5   3  12      185.02      189.01     12.26 o 
   6   3  12      417.23      395.04     14.22 o 
   7   3  12      237.97      261.14     12.24 o 
   8   3  12      236.34      245.04     13.97 o 
   9   3  12       39.69       51.59     10.63 o 
  10   3  12        8.79       12.71     11.38 o 
 -13   4  12      199.63      223.88     13.72 o 
 -12   4  12        3.38       -6.02      7.77 o 
 -11   4  12      206.24      220.34     12.48 o 
 -10   4  12       71.67       94.26     15.01 o 
  -9   4  12        0.21        2.65      6.30 o 
  -8   4  12      336.87      322.28     14.10 o 
  -7   4  12      807.24      757.64     20.11 o 
  -6   4  12       67.13       58.12      8.91 o 
  -5   4  12     1069.45     1005.42     18.69 o 
  -4   4  12      416.91      416.38     11.95 o 
  -3   4  12     1551.57     1465.00     21.76 o 
  -2   4  12      971.84      969.20     18.31 o 
  -1   4  12       10.94       17.13      5.45 o 
   0   4  12      371.21      370.96     11.95 o 
   1   4  12      165.13      158.84      9.90 o 
   2   4  12      490.71      452.02     13.51 o 
   3   4  12      674.71      682.03     14.75 o 
   4   4  12      131.15      131.70     11.43 o 
   5   4  12      888.09      866.14     19.70 o 
   6   4  12       13.39       21.31      7.54 o 
   7   4  12      210.87      223.92     14.00 o 
   8   4  12       62.28       65.41     11.50 o 
   9   4  12      244.17      259.18     18.15 o 
 -13   5  12        4.22        3.45      8.65 o 
 -12   5  12      147.04      128.72     12.81 o 
 -11   5  12        0.98       -8.13      8.13 o 
 -10   5  12      179.60      181.83     13.32 o 
  -9   5  12       66.03       79.28      9.31 o 
  -8   5  12        2.02       -6.76      6.76 o 
  -7   5  12      141.52      119.45     13.30 o 
  -6   5  12        3.33        6.55      6.66 o 
  -5   5  12       34.09       22.84      5.96 o 
  -4   5  12      308.77      329.49     11.51 o 
  -3   5  12      381.40      386.06     15.52 o 
  -2   5  12      371.06      376.36     13.07 o 
  -1   5  12      328.75      349.72     12.31 o 
   0   5  12      355.65      348.34     12.35 o 
   1   5  12     2259.36     2170.36     34.49 o 
   2   5  12       23.59       21.96      6.86 o 
   3   5  12      329.92      317.77     17.53 o 
   4   5  12      303.39      298.64     18.17 o 
   5   5  12      358.77      352.42     14.77 o 
   6   5  12      488.59      488.15     16.57 o 
   7   5  12       16.92       22.50      8.56 o 
   8   5  12       60.55       49.10     10.10 o 
 -12   6  12        4.56        0.61     10.87 o 
 -11   6  12       13.74       12.87      9.48 o 
 -10   6  12       13.98       19.29      9.23 o 
  -9   6  12      376.43      336.57     16.59 o 
  -8   6  12      104.37       90.70     13.61 o 
  -7   6  12      534.21      435.31     17.45 o 
  -6   6  12       12.30       -2.24      7.96 o 
  -5   6  12      536.48      470.08     25.43 o 
  -4   6  12       28.47       33.48      7.44 o 
  -3   6  12      202.18      189.35     10.53 o 
  -2   6  12     1050.60     1032.70     20.94 o 
  -1   6  12       77.83       76.33      9.52 o 
   0   6  12      500.70      527.40     15.18 o 
   1   6  12        0.29       -4.96      6.76 o 
   2   6  12      564.88      553.32     19.59 o 
   3   6  12        4.58        7.31      9.48 o 
   4   6  12      140.02      140.14     18.48 o 
   5   6  12      263.82      262.05     18.82 o 
   6   6  12       99.00       89.49     14.70 o 
   7   6  12       38.40       35.76     13.31 o 
 -10   7  12        0.05       -9.43      9.43 o 
  -9   7  12       33.13       27.93     10.29 o 
  -8   7  12        0.00       12.59     10.62 o 
  -7   7  12       30.00        9.91      8.83 o 
  -6   7  12        5.95        2.68     11.39 o 
  -5   7  12        8.50       -1.78      8.81 o 
  -4   7  12       83.96      101.77     11.19 o 
  -3   7  12      570.95      567.70     17.34 o 
  -2   7  12        4.48        8.47      7.15 o 
  -1   7  12     1697.68     1569.35     27.85 o 
   0   7  12       62.04       59.39      8.61 o 
   1   7  12     1465.31     1325.11     30.53 o 
   2   7  12       24.51       23.18      9.74 o 
   3   7  12      653.44      640.35     26.03 o 
   4   7  12      106.30       83.87     13.93 o 
   5   7  12        7.83       -5.54     10.82 o 
   6   7  12      100.01      121.15     16.55 o 
  -8   8  12      240.39      252.66     19.53 o 
  -7   8  12       16.21        5.58     11.33 o 
  -6   8  12       71.90       57.69     14.64 o 
  -5   8  12       59.44       71.52     12.10 o 
  -4   8  12      106.76       85.80     11.93 o 
  -3   8  12       73.32       86.77     11.93 o 
  -2   8  12      795.58      757.83     20.37 o 
  -1   8  12       18.75       26.01      8.93 o 
   0   8  12      705.89      668.37     29.20 o 
   1   8  12        0.95       -6.28     10.00 o 
   2   8  12      643.38      593.28     25.45 o 
   3   8  12        0.92       -2.60     10.74 o 
   4   8  12       12.25        5.83     15.83 o 
  -5   9  12       12.01       17.01     12.07 o 
  -4   9  12       93.70       95.42     13.01 o 
  -3   9  12      225.83      228.56     19.57 o 
  -2   9  12       13.70        6.97     11.20 o 
  -1   9  12      337.98      288.36     18.50 o 
   0   9  12      102.19      104.01     14.20 o 
   1   9  12      550.35      486.87     22.18 o 
 -13   0  13       18.99       19.35     21.29 o 
 -11   0  13      151.04      149.60     23.22 o 
  -9   0  13      965.24      966.10     28.17 o 
  -7   0  13      876.64      832.01     20.36 o 
  -5   0  13     1342.21     1229.34     22.59 o 
  -3   0  13      509.82      479.98     12.26 o 
  -1   0  13      382.53      404.78     11.22 o 
   1   0  13      345.14      377.18     10.95 o 
   3   0  13      580.09      569.17     14.94 o 
   5   0  13      730.16      692.16     17.86 o 
   7   0  13       16.68       13.18      7.31 o 
   9   0  13       43.82       36.26     12.20 o 
 -14   1  13      111.13      123.48     21.44 o 
 -13   1  13       71.36       72.81     18.23 o 
 -12   1  13       78.96       86.31     13.90 o 
 -11   1  13        8.54        7.27      8.23 o 
 -10   1  13        1.46        2.37      5.24 o 
  -9   1  13       68.91       76.06      6.39 o 
  -8   1  13     2099.92     2057.84     27.02 o 
  -7   1  13       14.13        8.74      4.92 o 
  -6   1  13     1446.10     1334.63     21.03 o 
  -5   1  13      218.24      231.89      8.12 o 
  -4   1  13     1888.31     1865.87     20.40 o 
  -3   1  13       28.44       28.08      3.68 o 
  -2   1  13        1.47       31.08      3.39 o 
  -1   1  13      365.97      363.34      7.26 o 
   0   1  13      677.72      683.56      9.89 o 
   1   1  13      279.81      267.82      6.88 o 
   2   1  13      910.78      908.77     16.33 o 
   3   1  13        3.52       19.44      4.19 o 
   4   1  13      155.27      161.75      7.34 o 
   5   1  13      159.49      186.28      7.80 o 
   6   1  13      154.42      159.08      7.72 o 
   7   1  13       98.94      108.88      7.96 o 
   8   1  13      177.30      184.00     10.67 o 
   9   1  13        2.02        6.17      7.51 o 
  10   1  13       83.25       57.92     10.74 o 
 -14   2  13       83.98       77.11     19.84 o 
 -13   2  13       24.72       17.78     12.76 o 
 -12   2  13      371.64      462.28     24.77 o 
 -11   2  13       24.34       28.03      7.05 o 
 -10   2  13      211.33      250.00     11.92 o 
  -9   2  13       14.86       10.18      5.97 o 
  -8   2  13       81.74       90.81      8.44 o 
  -7   2  13     2480.27     2401.84     30.38 o 
  -6   2  13      624.29      589.14     12.73 o 
  -5   2  13      373.36      352.51     10.18 o 
  -4   2  13     1329.77     1217.88     17.37 o 
  -3   2  13      292.45      303.98      8.06 o 
  -2   2  13     1851.57     1742.22     20.34 o 
  -1   2  13      408.91      428.83      8.68 o 
   0   2  13      237.06      231.03      6.54 o 
   1   2  13      101.21      117.92      5.40 o 
   2   2  13       49.75       43.83      4.26 o 
   3   2  13      269.55      269.87      8.27 o 
   4   2  13      175.14      170.02      7.53 o 
   5   2  13      102.01      107.87      6.94 o 
   6   2  13      501.80      519.97     13.45 o 
   7   2  13       35.63       26.28      6.51 o 
   8   2  13       15.07       18.77      7.18 o 
   9   2  13       32.59       17.00      7.76 o 
  10   2  13       79.22       70.67     21.12 o 
 -14   3  13        5.06        6.12      9.43 o 
 -13   3  13      265.70      291.01     22.25 o 
 -12   3  13       73.00       74.89      9.46 o 
 -11   3  13      317.86      350.23     14.11 o 
 -10   3  13      258.14      236.44     15.87 o 
  -9   3  13      291.80      289.58     12.31 o 
  -8   3  13      743.81      749.34     17.77 o 
  -7   3  13      313.68      296.01     16.25 o 
  -6   3  13       16.12        7.99      4.66 o 
  -5   3  13      826.33      777.51     14.77 o 
  -4   3  13      427.48      396.96     10.06 o 
  -3   3  13      911.73      815.49     13.94 o 
  -2   3  13       19.93       17.49      4.11 o 
  -1   3  13     1499.27     1371.99     22.33 o 
   0   3  13       77.43       77.11      5.79 o 
   1   3  13      146.49      167.39      8.25 o 
   2   3  13       83.49       70.68      6.93 o 
   3   3  13       86.86      103.64      6.76 o 
   4   3  13      685.88      675.84     14.65 o 
   5   3  13      280.64      265.60     11.50 o 
   6   3  13        8.67        7.61      7.17 o 
   7   3  13      125.97      132.96     10.76 o 
   8   3  13       12.82        5.81      8.48 o 
   9   3  13       58.01       60.36     13.22 o 
 -13   4  13        7.71        7.24      8.53 o 
 -12   4  13      411.70      465.99     16.94 o 
 -11   4  13       10.82        9.56      7.42 o 
 -10   4  13      819.28      797.16     20.35 o 
  -9   4  13       39.40       32.08      7.56 o 
  -8   4  13        3.19        6.91      6.93 o 
  -7   4  13       56.09       59.97     12.10 o 
  -6   4  13      687.88      657.53     15.36 o 
  -5   4  13       43.43       68.22      8.10 o 
  -4   4  13      296.55      287.66     10.15 o 
  -3   4  13      198.61      219.46     12.45 o 
  -2   4  13      778.74      763.38     16.62 o 
  -1   4  13       47.15       46.56      6.60 o 
   0   4  13     5573.27     5360.29     63.44 o 
   1   4  13       92.56      164.04      9.83 o 
   2   4  13      298.31      293.08     14.33 o 
   3   4  13       87.38       81.13      8.55 o 
   4   4  13       14.39       13.69      6.82 o 
   5   4  13       24.15       27.92      7.63 o 
   6   4  13      323.95      318.09     13.91 o 
   7   4  13        0.08       -6.57      7.35 o 
   8   4  13      354.02      381.09     17.34 o 
   9   4  13        0.14        5.93     10.93 o 
 -12   5  13       19.29       29.74      9.33 o 
 -11   5  13      557.65      591.98     27.55 o 
 -10   5  13        6.88        1.04      7.40 o 
  -9   5  13      154.26      147.90     11.15 o 
  -8   5  13      100.26       81.15     10.18 o 
  -7   5  13        1.76       -1.76      7.69 o 
  -6   5  13      191.34      204.07     12.52 o 
  -5   5  13       24.22       19.31      6.26 o 
  -4   5  13      210.09      203.21     10.46 o 
  -3   5  13      837.58      833.09     18.12 o 
  -2   5  13        2.91       11.05      5.95 o 
  -1   5  13      140.05      220.75     11.00 o 
   0   5  13        0.94       12.68      6.24 o 
   1   5  13     1970.64     1809.71     36.83 o 
   2   5  13      187.26      197.21     11.85 o 
   3   5  13      150.82      160.56     14.51 o 
   4   5  13      472.82      494.23     21.91 o 
   5   5  13       81.00       62.16     12.33 o 
   6   5  13      196.78      204.83     14.22 o 
   7   5  13       64.50       49.10      9.68 o 
   8   5  13        7.66       -8.69      9.74 o 
 -11   6  13        2.54        3.37      8.81 o 
 -10   6  13      136.93      133.14     11.91 o 
  -9   6  13        1.85       11.81      7.96 o 
  -8   6  13       94.90      101.11     11.59 o 
  -7   6  13      549.64      495.41     20.77 o 
  -6   6  13      110.55      106.73     10.98 o 
  -5   6  13      160.14      152.08     13.62 o 
  -4   6  13       81.98       96.39     10.74 o 
  -3   6  13      219.49      217.42     11.31 o 
  -2   6  13     1056.95      987.85     20.86 o 
  -1   6  13       14.07       23.27      7.15 o 
   0   6  13      382.27      385.52     14.10 o 
   1   6  13      368.25      355.67     14.88 o 
   2   6  13       40.58       47.37     11.29 o 
   3   6  13      113.00      125.21     14.44 o 
   4   6  13       70.67       53.66     12.14 o 
   5   6  13      255.42      259.09     19.32 o 
   6   6  13       55.58       48.37     13.53 o 
   7   6  13       21.21       16.90     16.60 o 
 -10   7  13       49.72       36.20     10.48 o 
  -9   7  13       74.43       94.15     11.71 o 
  -8   7  13      693.49      636.41     27.52 o 
  -7   7  13       77.17       63.75     12.39 o 
  -6   7  13      514.77      471.15     21.56 o 
  -5   7  13       52.91       37.68     11.00 o 
  -4   7  13      177.69      178.57     13.48 o 
  -3   7  13       87.69       90.36      9.37 o 
  -2   7  13       67.69       63.13      8.76 o 
  -1   7  13       20.16       59.21      8.85 o 
   0   7  13      347.90      346.04     15.63 o 
   1   7  13      122.81      129.31     15.38 o 
   2   7  13      395.06      411.88     21.66 o 
   3   7  13       42.26       48.08     13.05 o 
   4   7  13      164.40      177.57     18.01 o 
   5   7  13       30.30       23.38     12.77 o 
  -8   8  13       58.23       64.39     16.80 o 
  -7   8  13      471.18      454.03     22.69 o 
  -6   8  13       13.28       18.99     13.96 o 
  -5   8  13       49.53       30.00     10.26 o 
  -4   8  13        2.98        9.31      9.30 o 
  -3   8  13       40.79       37.66     10.58 o 
  -2   8  13       13.29       17.81      8.39 o 
  -1   8  13       98.76      106.36     13.46 o 
   0   8  13        2.11       11.64     10.03 o 
   1   8  13      330.61      311.89     18.48 o 
   2   8  13       62.80       75.20     14.62 o 
   3   8  13      185.03      189.27     21.58 o 
  -4   9  13       28.46       21.82     12.79 o 
  -3   9  13        0.45        6.05     11.87 o 
  -2   9  13       14.77       34.24     15.50 o 
  -1   9  13       10.41       25.10     13.27 o 
 -14   0  14      581.77      557.34     49.03 o 
 -12   0  14     1124.74     1025.02     59.35 o 
 -10   0  14     1123.53     1124.79     31.83 o 
  -8   0  14       82.64       86.46     11.29 o 
  -6   0  14       59.11       64.02      7.93 o 
  -4   0  14      826.98      762.34     21.43 o 
  -2   0  14      121.71      138.53      8.07 o 
   0   0  14        0.68       -0.89      4.32 o 
   2   0  14      736.92      770.96     18.82 o 
   4   0  14     1540.74     1644.54     28.60 o 
   6   0  14      852.39      938.01     22.07 o 
   8   0  14      634.54      683.36     33.70 o 
 -14   1  14       15.59      -11.67     14.57 o 
 -13   1  14      566.90      515.28     43.22 o 
 -12   1  14       50.24       28.55     12.12 o 
 -11   1  14      988.16     1023.07     27.84 o 
 -10   1  14      250.91      294.21     13.96 o 
  -9   1  14       28.86       31.47      6.13 o 
  -8   1  14      117.99      129.78      9.98 o 
  -7   1  14       92.09       90.96      6.66 o 
  -6   1  14       40.21       40.16      4.73 o 
  -5   1  14       21.98       19.89      4.14 o 
  -4   1  14       21.00       15.61      3.51 o 
  -3   1  14        5.49        5.98      2.97 o 
  -2   1  14       27.21       22.55      3.52 o 
  -1   1  14      152.97      161.13      6.06 o 
   0   1  14       12.28       16.70      3.75 o 
   1   1  14      318.11      330.98      7.85 o 
   2   1  14      549.95      549.24     10.36 o 
   3   1  14      269.19      279.97      8.34 o 
   4   1  14        0.25        1.25      4.17 o 
   5   1  14     1450.34     1443.41     20.83 o 
   6   1  14        3.02        1.23      4.88 o 
   7   1  14      660.75      683.66     15.12 o 
   8   1  14       53.27       57.47      7.96 o 
   9   1  14      348.82      346.79     15.76 o 
 -14   2  14      209.73      200.67     24.83 o 
 -13   2  14      114.35       70.81     14.70 o 
 -12   2  14      379.22      443.38     17.50 o 
 -11   2  14       33.04       41.74      8.29 o 
 -10   2  14      832.51      857.41     22.68 o 
  -9   2  14      523.34      548.44     14.25 o 
  -8   2  14        0.14        3.25      4.61 o 
  -7   2  14      143.86      127.53      7.98 o 
  -6   2  14       18.86       18.81      4.95 o 
  -5   2  14      146.74      152.29      7.39 o 
  -4   2  14        2.15        4.93      3.99 o 
  -3   2  14      573.27      556.36     11.93 o 
  -2   2  14       73.31       60.13      5.13 o 
  -1   2  14      930.27      889.63     12.84 o 
   0   2  14      993.17      965.62     14.41 o 
   1   2  14      974.38      911.74     13.02 o 
   2   2  14      897.39      864.55     13.07 o 
   3   2  14      285.32      284.10      8.84 o 
   4   2  14      811.38      849.33     17.02 o 
   5   2  14      319.64      305.62      9.87 o 
   6   2  14      281.53      297.48     11.31 o 
   7   2  14       22.34       22.34      7.08 o 
   8   2  14      236.08      252.07     12.98 o 
   9   2  14       35.79       47.85      8.86 o 
 -14   3  14        4.55      -15.15     15.15 o 
 -13   3  14      143.80      179.59     14.04 o 
 -12   3  14      250.05      292.92     14.28 o 
 -11   3  14      156.10      176.92     11.56 o 
 -10   3  14      661.94      704.27     18.59 o 
  -9   3  14       43.37       54.28      7.67 o 
  -8   3  14       29.44       30.48      6.12 o 
  -7   3  14       79.53       67.47      6.98 o 
  -6   3  14        7.93       14.12      4.95 o 
  -5   3  14      101.06      122.24      9.08 o 
  -4   3  14        0.53       -2.33      4.03 o 
  -3   3  14        0.82       25.73      4.61 o 
  -2   3  14      586.13      553.90     11.82 o 
  -1   3  14     1715.69     1644.19     28.28 o 
   0   3  14      902.55      897.08     15.76 o 
   1   3  14      110.53      123.25      7.83 o 
   2   3  14      190.86      180.70      8.58 o 
   3   3  14     1078.09     1016.61     25.16 o 
   4   3  14       20.45       21.92      7.70 o 
   5   3  14      483.72      506.05     14.88 o 
   6   3  14        7.23       -0.07      7.47 o 
   7   3  14      142.29      126.26     12.57 o 
   8   3  14        5.93        6.97      8.98 o 
   9   3  14      254.03      292.70     19.01 o 
 -13   4  14      110.37      109.46     12.28 o 
 -12   4  14      145.12      175.35     12.47 o 
 -11   4  14      358.32      402.56     18.03 o 
 -10   4  14       40.89       26.72      8.65 o 
  -9   4  14     1064.04     1026.49     23.03 o 
  -8   4  14       31.62       44.84      8.54 o 
  -7   4  14      283.22      269.14     13.01 o 
  -6   4  14      432.70      400.94     12.75 o 
  -5   4  14      312.14      288.89     10.55 o 
  -4   4  14      595.12      566.91     13.60 o 
  -3   4  14      191.34      200.45     10.15 o 
  -2   4  14       11.99       19.12      6.87 o 
  -1   4  14     2398.54     2342.88     33.73 o 
   0   4  14      353.83      376.83     13.09 o 
   1   4  14     2556.14     2471.82     35.72 o 
   2   4  14      470.60      487.19     18.40 o 
   3   4  14      239.78      241.37     13.68 o 
   4   4  14       80.95       65.56     11.44 o 
   5   4  14      165.58      162.75     11.15 o 
   6   4  14      111.23       93.27     11.99 o 
   7   4  14       41.33       30.40      9.62 o 
   8   4  14       94.67       88.85     12.04 o 
 -12   5  14       34.91       48.66     10.26 o 
 -11   5  14        0.40       -4.60      7.98 o 
 -10   5  14      601.06      629.83     19.42 o 
  -9   5  14      469.19      486.01     23.13 o 
  -8   5  14      259.12      270.98     14.74 o 
  -7   5  14      124.01      132.08     19.18 o 
  -6   5  14      131.09      134.21     12.39 o 
  -5   5  14     2076.09     1966.40     30.74 o 
  -4   5  14       24.81       15.08      6.60 o 
  -3   5  14      281.80      272.94     11.84 o 
  -2   5  14      311.26      281.79     12.13 o 
  -1   5  14      598.13      639.05     16.52 o 
   0   5  14      622.56      639.82     16.85 o 
   1   5  14      618.53      569.32     16.32 o 
   2   5  14      684.23      720.81     21.53 o 
   3   5  14        5.47       -4.52      9.31 o 
   4   5  14      140.47      173.20     34.82 o 
   5   5  14       40.58       19.64     12.02 o 
   6   5  14       38.14       18.30     10.90 o 
   7   5  14       16.46        4.22     10.93 o 
 -11   6  14        0.67       -2.67      8.97 o 
 -10   6  14       23.27       16.42      8.91 o 
  -9   6  14      172.41      197.86     25.53 o 
  -8   6  14      346.61      367.09     25.02 o 
  -7   6  14      260.52      250.42     18.06 o 
  -6   6  14     1026.74      999.35     29.46 o 
  -5   6  14      101.62       95.83     13.78 o 
  -4   6  14     1026.20     1005.77     24.12 o 
  -3   6  14       15.07       22.97      7.28 o 
  -2   6  14      888.23      927.11     20.58 o 
  -1   6  14      380.94      368.74     14.08 o 
   0   6  14      251.70      215.00     12.08 o 
   1   6  14      640.37      625.18     21.25 o 
   2   6  14       16.60        8.64      9.82 o 
   3   6  14      179.90      180.66     19.49 o 
   4   6  14       13.36       25.30     11.51 o 
   5   6  14       16.51       15.27     11.59 o 
   6   6  14       99.81      109.49     16.58 o 
  -9   7  14      196.84      216.36     16.06 o 
  -8   7  14        1.10        1.53     14.62 o 
  -7   7  14      732.39      695.67     29.87 o 
  -6   7  14       19.80       30.55     11.18 o 
  -5   7  14     1114.97     1007.47     27.33 o 
  -4   7  14       45.97       24.68      9.65 o 
  -3   7  14      872.79      808.74     20.13 o 
  -2   7  14       37.30       52.93      8.96 o 
  -1   7  14      120.79      127.54     10.79 o 
   0   7  14        2.58       -2.89      7.86 o 
   1   7  14       57.51       47.58     10.77 o 
   2   7  14       27.05       24.54     11.44 o 
   3   7  14        0.73       -5.81     12.22 o 
   4   7  14       52.94       47.06     14.61 o 
  -7   8  14       69.86       65.71     14.01 o 
  -6   8  14      545.64      501.30     23.82 o 
  -5   8  14        0.01       -9.17      9.17 o 
  -4   8  14      285.33      302.37     17.62 o 
  -3   8  14       21.59       25.03      9.50 o 
  -2   8  14      502.46      504.49     17.98 o 
  -1   8  14        8.04       22.34      9.53 o 
   0   8  14       60.38       57.71     12.13 o 
   1   8  14        2.48       21.16     11.17 o 
   2   8  14       49.78       56.09     13.33 o 
 -13   0  15      475.89      351.57     39.99 o 
 -11   0  15     1079.08     1125.64     63.22 o 
  -9   0  15      675.70      622.93     23.73 o 
  -7   0  15      112.99      125.53     15.57 o 
  -5   0  15       71.52       74.61      7.18 o 
  -3   0  15      227.99      198.24     11.81 o 
  -1   0  15     3069.20     2988.95     41.22 o 
   1   0  15      119.21      120.63      9.30 o 
   3   0  15       53.40       47.42      7.66 o 
   5   0  15      320.14      337.09     14.15 o 
   7   0  15      285.89      295.87     17.24 o 
   9   0  15      359.68      389.55     23.73 o 
 -14   1  15      190.67      185.11     31.61 o 
 -13   1  15       13.27       -6.51     14.12 o 
 -12   1  15      472.43      460.53     29.48 o 
 -11   1  15        9.65        2.82      8.86 o 
 -10   1  15     1595.62     1630.26     33.82 o 
  -9   1  15      282.71      280.33     12.53 o 
  -8   1  15       23.08       24.75      6.74 o 
  -7   1  15       58.51       56.66      5.99 o 
  -6   1  15      142.49      128.45      7.50 o 
  -5   1  15      121.05      122.68      6.88 o 
  -4   1  15      125.58      125.18      5.99 o 
  -3   1  15        3.47        6.61      3.59 o 
  -2   1  15     1619.55     1666.81     19.38 o 
  -1   1  15        2.77       18.33      3.86 o 
   0   1  15      458.38      479.46      9.55 o 
   1   1  15        6.47       73.80      5.06 o 
   2   1  15      535.72      557.69     10.77 o 
   3   1  15      230.93      290.40     10.05 o 
   4   1  15       27.51       14.88      5.18 o 
   5   1  15       16.46       22.87      5.26 o 
   6   1  15      354.44      366.06     10.87 o 
   7   1  15       52.94       45.89      7.46 o 
   8   1  15      238.04      252.65     12.55 o 
   9   1  15       65.25       60.95     10.69 o 
 -14   2  15       47.25       76.82     19.84 o 
 -13   2  15      130.83      102.89     16.25 o 
 -12   2  15       48.45       41.15     11.17 o 
 -11   2  15      101.04      115.49     24.86 o 
 -10   2  15        3.06        2.68      6.39 o 
  -9   2  15      178.33      189.26     10.13 o 
  -8   2  15      332.02      323.66     10.75 o 
  -7   2  15      216.25      208.54     10.87 o 
  -6   2  15     1821.30     1875.79     24.55 o 
  -5   2  15      205.87      192.95      8.40 o 
  -4   2  15      434.02      453.48     12.06 o 
  -3   2  15      299.47      272.57     11.35 o 
  -2   2  15        0.25       -0.78      4.46 o 
  -1   2  15      227.45      229.54      8.00 o 
   0   2  15      425.61      402.40      9.72 o 
   1   2  15        1.58       16.76      4.30 o 
   2   2  15      106.08      103.17      6.05 o 
   3   2  15        0.01       -4.23      4.23 o 
   4   2  15      106.66      112.94      6.86 o 
   5   2  15      398.16      404.06     11.89 o 
   6   2  15       31.99       31.54      6.28 o 
   7   2  15       36.71       35.04      7.13 o 
   8   2  15       35.85       43.90      7.98 o 
 -13   3  15       10.53        5.08     10.87 o 
 -12   3  15      145.77      152.53     11.77 o 
 -11   3  15        8.82        2.95      7.24 o 
 -10   3  15        0.37       10.48      7.05 o 
  -9   3  15      222.21      224.62     10.73 o 
  -8   3  15        6.72       -2.80      5.41 o 
  -7   3  15      428.79      404.88     12.70 o 
  -6   3  15       39.90       46.64      6.13 o 
  -5   3  15      237.74      236.30      9.17 o 
  -4   3  15        2.62       -4.31      4.31 o 
  -3   3  15      503.42      493.65     12.70 o 
  -2   3  15       85.69       65.01      6.39 o 
  -1   3  15      987.75      905.08     17.08 o 
   0   3  15      171.59      158.38      8.31 o 
   1   3  15        4.30        1.27      5.40 o 
   2   3  15       16.68       22.70      6.09 o 
   3   3  15      118.95      132.39      8.15 o 
   4   3  15      254.22      257.44     11.63 o 
   5   3  15       97.01      107.30      9.81 o 
   6   3  15        1.25        1.90      7.79 o 
   7   3  15       68.47       58.01     10.42 o 
   8   3  15      166.89      190.88     21.24 o 
 -13   4  15        2.05       12.96      9.13 o 
 -12   4  15        3.12       13.76      8.77 o 
 -11   4  15       16.53       15.67     10.07 o 
 -10   4  15      493.42      470.04     18.06 o 
  -9   4  15        1.25        5.90      8.14 o 
  -8   4  15     1039.67      939.52     24.09 o 
  -7   4  15       52.40       52.88      7.91 o 
  -6   4  15      609.83      564.40     18.21 o 
  -5   4  15       43.54       38.73      6.44 o 
  -4   4  15     1661.64     1534.39     25.82 o 
  -3   4  15       81.15       78.06     10.42 o 
  -2   4  15        5.34        8.06      6.31 o 
  -1   4  15      247.01      313.48     13.28 o 
   0   4  15     1001.09      979.21     20.34 o 
   1   4  15        1.22        4.74      7.13 o 
   2   4  15      237.29      236.64     12.91 o 
   3   4  15       27.32       23.78      8.79 o 
   4   4  15      361.14      420.22     30.04 o 
   5   4  15        3.64        4.44      9.32 o 
   6   4  15      108.99      127.07     21.16 o 
   7   4  15       34.27       37.02     10.66 o 
 -12   5  15      124.71      140.84     12.58 o 
 -11   5  15       36.66       34.32      9.58 o 
 -10   5  15       70.95       76.15     10.35 o 
  -9   5  15      207.45      214.97     17.85 o 
  -8   5  15       62.04       44.05      9.79 o 
  -7   5  15      468.52      448.85     19.39 o 
  -6   5  15       37.07       39.60      8.89 o 
  -5   5  15      810.71      779.29     18.60 o 
  -4   5  15      274.51      258.07     11.99 o 
  -3   5  15      262.97      264.36     15.79 o 
  -2   5  15        0.86       -0.20      6.37 o 
  -1   5  15      110.98      105.97      9.21 o 
   0   5  15      924.29      866.54     19.85 o 
   1   5  15        8.82       12.20      7.39 o 
   2   5  15       75.80       84.92     11.40 o 
   3   5  15      482.72      415.39     32.39 o 
   4   5  15        3.44       15.41     10.73 o 
   5   5  15      127.27      124.37     16.29 o 
   6   5  15       75.06       56.79     14.37 o 
 -11   6  15      342.06      359.58     26.30 o 
 -10   6  15        2.16        0.70      8.63 o 
  -9   6  15        1.73        5.61      9.46 o 
  -8   6  15      349.56      326.49     18.63 o 
  -7   6  15        4.45        7.09     11.63 o 
  -6   6  15      658.01      614.86     23.58 o 
  -5   6  15      332.31      293.03     16.09 o 
  -4   6  15      431.46      408.24     15.10 o 
  -3   6  15      364.10      361.40     14.17 o 
  -2   6  15      137.13      129.22     10.16 o 
  -1   6  15      535.70      526.15     16.47 o 
   0   6  15       98.88       88.90      9.68 o 
   1   6  15       40.02       52.55      9.90 o 
   2   6  15       30.67       45.39     12.16 o 
   3   6  15        5.45       -8.48     18.68 o 
   4   6  15       35.26       25.24     12.89 o 
   5   6  15      178.34      183.98     18.87 o 
  -9   7  15       17.30       18.06     12.46 o 
  -8   7  15        2.36        2.59     10.89 o 
  -7   7  15        2.09       13.04     13.00 o 
  -6   7  15       67.56       53.63     11.58 o 
  -5   7  15      212.81      208.45     20.52 o 
  -4   7  15      121.71      117.30     17.36 o 
  -3   7  15       33.59       49.39      9.18 o 
  -2   7  15      674.25      646.30     18.71 o 
  -1   7  15      114.90       89.11     10.77 o 
   0   7  15      242.67      264.19     15.48 o 
   1   7  15       35.41       32.52     10.92 o 
   2   7  15       44.50       35.28     11.27 o 
   3   7  15        1.25        4.87     13.24 o 
   4   7  15        5.00      -23.85     24.51 o 
  -6   8  15        2.89       12.44     12.20 o 
  -5   8  15       38.43       41.23     11.57 o 
  -4   8  15       27.09       24.82     10.97 o 
  -3   8  15      108.40      116.49     12.84 o 
  -2   8  15       18.27       -0.95      8.43 o 
  -1   8  15      280.05      289.40     21.67 o 
   0   8  15      141.30      135.11     15.12 o 
   1   8  15        7.05        2.96     12.60 o 
 -14   0  16       18.66       -0.65     23.22 o 
 -12   0  16       56.18       30.96     23.22 o 
 -10   0  16      841.54      834.36     28.49 o 
  -8   0  16      181.63      202.42     15.89 o 
  -6   0  16      329.81      325.37     14.62 o 
  -4   0  16      260.07      254.45     12.10 o 
  -2   0  16     1447.55     1510.93     25.66 o 
   0   0  16     2648.04     2740.84     43.30 o 
   2   0  16     2728.38     2832.84     41.83 o 
   4   0  16      511.96      530.66     16.86 o 
   6   0  16       89.58       81.44     10.29 o 
   8   0  16       83.96       74.49     13.75 o 
 -14   1  16       33.83       24.81     17.77 o 
 -13   1  16       15.90       17.42     15.51 o 
 -12   1  16       21.36       18.65     12.23 o 
 -11   1  16        2.16        9.27     10.24 o 
 -10   1  16       15.44        4.95      9.50 o 
  -9   1  16      301.45      328.23     13.51 o 
  -8   1  16      107.93      116.10      9.33 o 
  -7   1  16      261.46      263.26     10.95 o 
  -6   1  16      479.56      476.34     13.32 o 
  -5   1  16      100.87      103.26      8.39 o 
  -4   1  16       91.35       88.60      5.43 o 
  -3   1  16     1455.50     1439.97     22.64 o 
  -2   1  16        0.54        7.22      5.09 o 
  -1   1  16     2811.37     2852.60     32.85 o 
   0   1  16        0.20        4.51      3.90 o 
   1   1  16     1557.22     1649.54     20.85 o 
   2   1  16        6.81        8.10      4.55 o 
   3   1  16     1500.82     1534.34     20.58 o 
   4   1  16      241.18      254.50      9.25 o 
   5   1  16      230.98      218.08      9.25 o 
   6   1  16       16.45        8.04      5.81 o 
   7   1  16       54.25       54.87      8.01 o 
   8   1  16        8.14        8.62      7.31 o 
 -13   2  16      263.84      279.09     29.85 o 
 -12   2  16        1.89       -6.77      9.91 o 
 -11   2  16       22.82       -0.43     11.92 o 
 -10   2  16      124.89      129.91     12.96 o 
  -9   2  16      188.35      175.10     10.24 o 
  -8   2  16       17.52       18.99      7.01 o 
  -7   2  16      561.40      533.87     14.27 o 
  -6   2  16       30.45       26.32      5.39 o 
  -5   2  16      685.81      705.02     14.03 o 
  -4   2  16      147.26      141.54      7.61 o 
  -3   2  16      521.70      535.30     12.07 o 
  -2   2  16      685.38      700.93     14.97 o 
  -1   2  16      493.64      503.53     11.64 o 
   0   2  16     1481.58     1443.41     20.67 o 
   1   2  16        0.09        3.43      4.14 o 
   2   2  16      591.46      614.62     12.75 o 
   3   2  16       75.52       83.90      6.65 o 
   4   2  16      160.31      175.47     10.97 o 
   5   2  16       65.19       57.65      6.32 o 
   6   2  16       70.26       91.86     10.05 o 
   7   2  16      253.55      274.23     12.45 o 
   8   2  16        2.62       -7.39      7.39 o 
 -13   3  16        1.88      -12.49     12.49 o 
 -12   3  16      206.18      214.41     20.22 o 
 -11   3  16       10.83       20.59      8.17 o 
 -10   3  16       17.28        3.97      7.15 o 
  -9   3  16       46.86       32.16      7.57 o 
  -8   3  16       12.93        7.98      7.71 o 
  -7   3  16      191.60      178.94     12.01 o 
  -6   3  16      616.82      643.97     14.25 o 
  -5   3  16      512.39      506.46     12.37 o 
  -4   3  16      617.51      626.45     14.42 o 
  -3   3  16      635.58      601.41     14.26 o 
  -2   3  16      402.87      390.73     12.07 o 
  -1   3  16       84.71       89.25      7.46 o 
   0   3  16      228.50      209.55      9.94 o 
   1   3  16      225.03      225.00     10.38 o 
   2   3  16       67.35       65.32      7.45 o 
   3   3  16      478.92      469.08     14.17 o 
   4   3  16      177.12      211.88     15.55 o 
   5   3  16       32.83       34.06      7.81 o 
   6   3  16      171.05      189.29     12.45 o 
   7   3  16        4.45       -2.45      8.12 o 
 -12   4  16       78.25       84.46     10.89 o 
 -11   4  16       55.27       57.30     10.93 o 
 -10   4  16       82.14       88.52     10.13 o 
  -9   4  16       63.95       59.82     10.69 o 
  -8   4  16      151.50      174.22     12.63 o 
  -7   4  16      371.85      367.74     14.39 o 
  -6   4  16      799.32      762.07     16.73 o 
  -5   4  16      932.87      885.14     19.45 o 
  -4   4  16       83.23      106.07      8.91 o 
  -3   4  16      457.50      430.93     13.93 o 
  -2   4  16      747.55      678.29     17.03 o 
  -1   4  16       23.99       21.16      7.02 o 
   0   4  16        0.82       -2.90      6.58 o 
   1   4  16      514.15      475.84     16.77 o 
   2   4  16       22.83        7.58      7.78 o 
   3   4  16      126.82      125.35     12.26 o 
   4   4  16       54.43       85.09     22.64 o 
   5   4  16      281.54      269.92     19.02 o 
   6   4  16       31.31       44.43     13.00 o 
   7   4  16      273.65      275.58     28.16 o 
 -11   5  16      407.72      458.41     20.01 o 
 -10   5  16        6.38        6.09      8.52 o 
  -9   5  16      408.80      371.82     18.41 o 
  -8   5  16       86.85       79.96     10.99 o 
  -7   5  16      215.63      218.94     14.21 o 
  -6   5  16      604.75      562.42     17.72 o 
  -5   5  16      122.81      142.95     10.16 o 
  -4   5  16      478.30      516.96     15.87 o 
  -3   5  16       65.62       48.82      8.33 o 
  -2   5  16      148.52      186.23     20.82 o 
  -1   5  16       29.38       29.01     10.01 o 
   0   5  16        8.33       14.57      7.31 o 
   1   5  16       14.42        4.94      7.37 o 
   2   5  16       12.37        0.99     11.12 o 
   3   5  16        2.74        1.61     10.17 o 
   4   5  16      109.05      124.94     18.90 o 
   5   5  16        9.01       27.15     14.56 o 
   6   5  16      133.16      161.03     29.03 o 
 -10   6  16      144.44      150.60     13.17 o 
  -9   6  16       73.45       59.62     11.36 o 
  -8   6  16      401.15      382.56     20.55 o 
  -7   6  16       47.87       46.02     13.52 o 
  -6   6  16      208.29      212.57     15.11 o 
  -5   6  16      523.10      530.38     18.11 o 
  -4   6  16       13.39        2.24      7.44 o 
  -3   6  16      573.62      522.06     16.74 o 
  -2   6  16        1.51       -0.33      7.39 o 
  -1   6  16      138.47      134.08     10.71 o 
   0   6  16      126.28      104.17     10.44 o 
   1   6  16       28.58       28.55      9.22 o 
   2   6  16        0.67        7.22     11.92 o 
   3   6  16       11.80        4.68     11.06 o 
   4   6  16       66.27       65.17     16.59 o 
  -8   7  16        2.75       -2.02     10.88 o 
  -7   7  16      604.78      577.23     24.83 o 
  -6   7  16       10.02       12.75      9.96 o 
  -5   7  16      231.44      197.93     15.49 o 
  -4   7  16      111.90      104.36     11.69 o 
  -3   7  16        0.14       -7.59      7.59 o 
  -2   7  16       99.71      100.94     10.73 o 
  -1   7  16      134.83      150.58     15.33 o 
   0   7  16       90.19       66.33     11.28 o 
   1   7  16       70.39       65.15     14.64 o 
   2   7  16       34.39       16.49     13.31 o 
   3   7  16        7.18        5.20     15.28 o 
  -5   8  16        1.85        6.08     12.15 o 
  -4   8  16       92.34       93.58     14.91 o 
  -3   8  16        0.48       -6.04     10.93 o 
  -2   8  16       36.89       35.28     11.05 o 
  -1   8  16        9.05        2.16     11.35 o 
 -13   0  17        0.80       -5.16     21.93 o 
 -11   0  17        3.84      -12.08     12.08 o 
  -9   0  17      211.78      227.43     17.72 o 
  -7   0  17      608.41      555.35     23.08 o 
  -5   0  17     1157.78     1147.11     27.21 o 
  -3   0  17      164.39      147.66      9.65 o 
  -1   0  17        7.38       17.71      7.52 o 
   1   0  17      406.83      449.89     16.05 o 
   3   0  17     1681.17     1750.89     30.98 o 
   5   0  17      412.74      457.24     16.60 o 
   7   0  17      146.11      190.77     21.69 o 
 -13   1  17       62.12       57.65     19.14 o 
 -12   1  17       35.38       50.54     13.75 o 
 -11   1  17       49.16       48.86     11.29 o 
 -10   1  17       39.81       49.25      9.84 o 
  -9   1  17       39.79       38.60      7.99 o 
  -8   1  17     1188.14     1145.29     23.63 o 
  -7   1  17      465.90      474.10     13.93 o 
  -6   1  17      610.14      622.42     15.39 o 
  -5   1  17       15.37       17.77      5.69 o 
  -4   1  17     1066.73     1040.31     16.05 o 
  -3   1  17       77.79       72.65      5.60 o 
  -2   1  17      182.40      229.33      9.66 o 
  -1   1  17        6.57       54.27      5.94 o 
   0   1  17      355.67      395.41     10.03 o 
   1   1  17       30.00       47.75      5.66 o 
   2   1  17      334.84      378.07     15.73 o 
   3   1  17        5.37        8.22      5.07 o 
   4   1  17      590.92      620.28     12.93 o 
   5   1  17       60.55       75.67      6.97 o 
   6   1  17      134.79      152.26     11.71 o 
   7   1  17       37.59       29.55      7.82 o 
 -13   2  17        0.22      -12.36     12.36 o 
 -12   2  17      273.66      304.72     19.08 o 
 -11   2  17      154.16      160.46     14.84 o 
 -10   2  17      276.48      260.28     16.67 o 
  -9   2  17        9.26        4.60      8.10 o 
  -8   2  17       80.90       70.91      7.72 o 
  -7   2  17      335.08      329.45     13.14 o 
  -6   2  17       50.24       40.81      6.10 o 
  -5   2  17      208.85      240.41     11.85 o 
  -4   2  17       92.24       93.38      6.82 o 
  -3   2  17      154.93      150.34      8.83 o 
  -2   2  17      260.97      278.54     10.87 o 
  -1   2  17       74.11       73.99      6.16 o 
   0   2  17      568.51      601.73     13.06 o 
   1   2  17      152.03      159.41      8.34 o 
   2   2  17      330.37      326.10     13.90 o 
   3   2  17      601.86      610.09     14.22 o 
   4   2  17      269.55      276.64     12.45 o 
   5   2  17       71.99       90.97      7.81 o 
   6   2  17      103.80      118.77      9.66 o 
   7   2  17        4.21        3.79      7.17 o 
 -13   3  17      192.73      164.16     19.32 o 
 -12   3  17        5.11       -4.75     10.72 o 
 -11   3  17      215.33      202.94     16.25 o 
 -10   3  17       53.20       39.30      8.67 o 
  -9   3  17      339.73      350.69     15.53 o 
  -8   3  17      128.92      118.58      8.92 o 
  -7   3  17        0.58        4.21      5.24 o 
  -6   3  17       37.60       44.04      6.11 o 
  -5   3  17       64.25       59.83      6.50 o 
  -4   3  17        0.26        5.05      5.47 o 
  -3   3  17      554.60      546.31     16.35 o 
  -2   3  17      137.70      104.09      7.83 o 
  -1   3  17       86.45      108.02     10.97 o 
   0   3  17       96.94       64.44      7.21 o 
   1   3  17       72.90       71.48      7.67 o 
   2   3  17       69.41       70.31      8.00 o 
   3   3  17        0.84       -0.70      6.68 o 
   4   3  17        5.42        3.67      8.04 o 
   5   3  17      185.84      183.72     14.57 o 
   6   3  17       13.75        7.28      9.71 o 
   7   3  17       78.95      119.80     25.43 o 
 -12   4  17      415.91      443.42     17.73 o 
 -11   4  17        2.13        6.03      8.75 o 
 -10   4  17      200.35      211.10     23.90 o 
  -9   4  17       27.18       31.54      8.34 o 
  -8   4  17       89.48       98.59     10.98 o 
  -7   4  17      129.53      111.95     11.91 o 
  -6   4  17       15.23        4.17      6.85 o 
  -5   4  17       87.34       99.80      9.82 o 
  -4   4  17       36.21       36.67      7.72 o 
  -3   4  17       33.15       30.13      7.45 o 
  -2   4  17      231.62      219.89     11.87 o 
  -1   4  17       34.07       34.45      7.60 o 
   0   4  17      557.27      566.27     20.13 o 
   1   4  17      109.52      105.88     10.77 o 
   2   4  17      223.94      215.98     13.08 o 
   3   4  17        0.40       11.84      9.20 o 
   4   4  17        1.74        1.58     11.01 o 
   5   4  17        1.63        7.63     11.02 o 
   6   4  17      133.66      145.74     21.56 o 
 -11   5  17      407.81      431.77     18.18 o 
 -10   5  17       24.96        5.58      8.69 o 
  -9   5  17      226.12      226.58     17.98 o 
  -8   5  17      165.20      155.11     13.43 o 
  -7   5  17        0.81        0.96      8.34 o 
  -6   5  17      202.57      185.15     12.47 o 
  -5   5  17      159.58      147.40     14.16 o 
  -4   5  17      111.25      102.46     11.22 o 
  -3   5  17      155.32      144.11     10.71 o 
  -2   5  17       42.93       14.07      7.54 o 
  -1   5  17        3.72        8.28      7.45 o 
   0   5  17       28.03       28.38      8.24 o 
   1   5  17      116.51      111.91     11.57 o 
   2   5  17       20.06       19.43      9.83 o 
   3   5  17        3.32       11.13     11.20 o 
   4   5  17       35.60       27.95     13.04 o 
   5   5  17      113.00      133.00     26.00 o 
 -10   6  17      226.89      243.06     28.94 o 
  -9   6  17       61.45       51.65     14.71 o 
  -8   6  17      286.51      247.99     18.70 o 
  -7   6  17      112.53      121.61     13.48 o 
  -6   6  17       18.36       26.17     10.31 o 
  -5   6  17      165.75      166.71     11.74 o 
  -4   6  17        9.59       14.60      8.15 o 
  -3   6  17       72.82       90.64      9.94 o 
  -2   6  17      205.32      206.14     12.70 o 
  -1   6  17      105.85       96.21     10.90 o 
   0   6  17      349.29      309.57     14.74 o 
   1   6  17       45.42       60.20     11.56 o 
   2   6  17       62.18       59.41     17.80 o 
   3   6  17      100.27      107.85     16.44 o 
  -7   7  17        4.65       19.59     12.45 o 
  -6   7  17      341.00      328.66     18.66 o 
  -5   7  17        0.30       -0.77     10.00 o 
  -4   7  17      289.17      295.97     17.26 o 
  -3   7  17        2.40       -6.98      8.11 o 
  -2   7  17       31.84       34.47      9.54 o 
  -1   7  17        6.60       -1.66      8.36 o 
   0   7  17       31.03       23.68     10.44 o 
   1   7  17        8.92       13.89     11.45 o 
 -12   0  18        6.91       17.42     22.58 o 
 -10   0  18        5.11        3.41     14.64 o 
  -8   0  18     1581.75     1608.35     42.07 o 
  -6   0  18     1291.64     1276.31     29.84 o 
  -4   0  18     1334.18     1411.91     31.09 o 
  -2   0  18     1157.67     1240.66     28.93 o 
   0   0  18      100.50      112.80     13.78 o 
   2   0  18       11.97       13.43      7.26 o 
   4   0  18      152.20      159.73     14.23 o 
   6   0  18      114.42      121.19     22.57 o 
 -13   1  18       63.14       65.60     19.14 o 
 -12   1  18       33.19       28.98     14.13 o 
 -11   1  18       13.15       11.80     10.50 o 
 -10   1  18      295.39      284.01     14.21 o 
  -9   1  18       79.58       81.25      9.36 o 
  -8   1  18      135.95      130.62     12.11 o 
  -7   1  18     1700.48     1722.31     28.01 o 
  -6   1  18       14.09       22.71      6.53 o 
  -5   1  18     1753.42     1736.49     31.29 o 
  -4   1  18       22.81       11.73      4.80 o 
  -3   1  18     1336.58     1397.74     22.19 o 
  -2   1  18       28.20       27.88      5.75 o 
  -1   1  18      666.45      661.92     14.70 o 
   0   1  18        5.19       -3.00      5.22 o 
   1   1  18      251.74      242.50      9.61 o 
   2   1  18       67.75       63.35      6.63 o 
   3   1  18       19.36       16.08      5.19 o 
   4   1  18       31.72       30.52      6.01 o 
   5   1  18      192.81      211.24     11.93 o 
   6   1  18        0.39        2.14      6.50 o 
 -13   2  18       97.33       85.64     16.99 o 
 -12   2  18       29.82       21.77     11.41 o 
 -11   2  18        9.01       -0.41     10.05 o 
 -10   2  18        5.25       -6.96      9.28 o 
  -9   2  18      533.74      569.72     19.49 o 
  -8   2  18      256.89      258.31     15.77 o 
  -7   2  18      224.74      233.05     11.48 o 
  -6   2  18      787.21      800.20     16.71 o 
  -5   2  18       42.28       37.46      6.10 o 
  -4   2  18     1235.62     1290.78     27.92 o 
  -3   2  18       23.61       21.63      6.28 o 
  -2   2  18      991.57     1017.08     19.06 o 
  -1   2  18      129.03      138.68      7.78 o 
   0   2  18      482.42      494.83     15.94 o 
   1   2  18      724.22      726.72     15.91 o 
   2   2  18        2.66       -0.96      5.65 o 
   3   2  18       36.08       26.96      6.39 o 
   4   2  18       26.93       19.42      6.61 o 
   5   2  18        2.82       -6.13      6.13 o 
   6   2  18        0.48       -6.68      6.68 o 
 -12   3  18      137.82      137.41     15.49 o 
 -11   3  18        1.64       17.43     10.68 o 
 -10   3  18      199.07      205.34     16.39 o 
  -9   3  18       70.48       77.01      9.07 o 
  -8   3  18      269.88      273.27     11.54 o 
  -7   3  18      377.15      382.04     12.71 o 
  -6   3  18       75.64       84.32      7.36 o 
  -5   3  18       24.30       24.66      6.35 o 
  -4   3  18       27.78       26.94      6.54 o 
  -3   3  18      369.56      382.89     12.65 o 
  -2   3  18      206.59      205.30     10.71 o 
  -1   3  18      329.41      314.68     13.03 o 
   0   3  18      572.74      590.15     16.41 o 
   1   3  18      579.81      562.64     15.04 o 
   2   3  18       60.61       75.60      8.33 o 
   3   3  18        7.94        5.60      8.25 o 
   4   3  18       13.91        5.71      8.84 o 
   5   3  18      123.32      112.35     13.28 o 
   6   3  18       30.10       37.29     13.69 o 
 -11   4  18      300.42      316.42     22.55 o 
 -10   4  18      169.89      203.94     13.67 o 
  -9   4  18      376.35      379.99     18.79 o 
  -8   4  18      118.40      117.43     11.83 o 
  -7   4  18      128.92      134.90     11.20 o 
  -6   4  18        8.45        5.19      7.05 o 
  -5   4  18      722.95      703.52     18.26 o 
  -4   4  18       77.41       91.53      9.20 o 
  -3   4  18        4.43        3.41      6.99 o 
  -2   4  18        3.52        3.69      7.14 o 
  -1   4  18       41.69       42.51      8.57 o 
   0   4  18      334.77      298.32     14.94 o 
   1   4  18      484.87      481.51     17.49 o 
   2   4  18      116.18      127.56     11.75 o 
   3   4  18      294.95      285.59     22.35 o 
   4   4  18      142.83      176.47     21.05 o 
   5   4  18        5.23       -7.25     14.21 o 
 -10   5  18      254.65      262.31     19.33 o 
  -9   5  18        0.89        1.16      9.42 o 
  -8   5  18      459.58      509.15     28.96 o 
  -7   5  18        2.23       -4.57      8.98 o 
  -6   5  18        2.83        2.09      7.77 o 
  -5   5  18       17.12       12.95      7.93 o 
  -4   5  18       60.04       42.09      8.59 o 
  -3   5  18       54.55       42.13      8.81 o 
  -2   5  18        8.99        4.03      7.69 o 
  -1   5  18        9.58        7.94      7.68 o 
   0   5  18      330.82      292.44     14.69 o 
   1   5  18       46.77       41.64     10.31 o 
   2   5  18       55.76       80.14     13.97 o 
   3   5  18       85.36       95.32     18.99 o 
   4   5  18       10.25       16.87     15.76 o 
  -9   6  18      203.13      256.84     22.43 o 
  -8   6  18       21.54       29.05     12.42 o 
  -7   6  18      386.38      362.86     19.02 o 
  -6   6  18       37.05       21.53     10.88 o 
  -5   6  18       79.41       73.04     10.05 o 
  -4   6  18       12.93       17.44      8.36 o 
  -3   6  18        2.60        4.85      8.27 o 
  -2   6  18       42.87       29.47      9.02 o 
  -1   6  18       90.07       93.86     10.88 o 
   0   6  18        0.32       -5.09      8.67 o 
   1   6  18      277.11      248.06     20.39 o 
   2   6  18      132.64      120.62     17.29 o 
  -6   7  18       28.91       43.31     13.69 o 
  -5   7  18       22.29        7.83     11.26 o 
  -4   7  18       13.41       19.06     10.00 o 
  -3   7  18      121.37       94.08     11.31 o 
  -2   7  18        2.71       -3.20      8.87 o 
  -1   7  18        1.49        9.70      9.68 o 
   0   7  18        0.05       -4.66     12.01 o 
 -13   0  19      100.10       96.76     31.61 o 
 -11   0  19      413.16      470.44     46.45 o 
  -9   0  19       17.19        5.17     11.04 o 
  -7   0  19       89.78       94.22     17.48 o 
  -5   0  19      185.32      176.69     20.76 o 
  -3   0  19      284.94      305.33     15.57 o 
  -1   0  19      407.79      399.74     26.50 o 
   1   0  19      272.17      294.98     13.58 o 
   3   0  19      109.08      103.24     10.34 o 
   5   0  19      220.06      247.75     15.71 o 
 -12   1  19      287.56      309.08     22.94 o 
 -11   1  19       24.63        9.77     10.95 o 
 -10   1  19      392.15      417.93     16.42 o 
  -9   1  19       42.87       36.20      8.72 o 
  -8   1  19        8.11        6.07      7.43 o 
  -7   1  19        0.43        4.20      6.28 o 
  -6   1  19        0.12        8.70      6.34 o 
  -5   1  19        2.27       21.89      6.97 o 
  -4   1  19      333.96      336.54     10.93 o 
  -3   1  19      118.52      151.51     11.21 o 
  -2   1  19     1018.09     1023.90     23.77 o 
  -1   1  19       97.69      107.36      7.85 o 
   0   1  19      592.40      702.05     17.06 o 
   1   1  19       50.70       68.15      7.21 o 
   2   1  19      104.42      112.36      8.16 o 
   3   1  19       11.50       11.03      5.51 o 
   4   1  19       34.94       35.39      6.60 o 
   5   1  19        8.41        7.15      6.30 o 
   6   1  19        7.59        4.86      7.79 o 
 -12   2  19        0.75       -8.08     10.91 o 
 -11   2  19      160.23      188.92     16.22 o 
 -10   2  19        3.42       -4.74     10.40 o 
  -9   2  19       17.54       28.01     10.49 o 
  -8   2  19       46.51       36.69      8.08 o 
  -7   2  19        0.10       -5.87      6.61 o 
  -6   2  19       34.61       41.86      7.16 o 
  -5   2  19      239.27      260.60     12.56 o 
  -4   2  19      293.53      294.23     11.85 o 
  -3   2  19      236.24      243.53     11.22 o 
  -2   2  19        9.72        9.87      6.61 o 
  -1   2  19      636.66      653.01     14.95 o 
   0   2  19      195.39      215.24     10.08 o 
   1   2  19      176.03      184.84     10.54 o 
   2   2  19       23.52       38.15      6.86 o 
   3   2  19        2.91       -2.03      5.92 o 
   4   2  19        1.03        8.41      6.83 o 
   5   2  19        9.26       -2.26      9.57 o 
 -12   3  19       11.67       -1.96     11.68 o 
 -11   3  19       18.25       -0.01     10.88 o 
 -10   3  19      121.77      149.56     15.53 o 
  -9   3  19      122.72      120.68     11.67 o 
  -8   3  19        4.37       -4.68      6.55 o 
  -7   3  19      134.10      132.52      9.14 o 
  -6   3  19       18.05       18.24      6.62 o 
  -5   3  19      692.82      685.36     19.11 o 
  -4   3  19       18.65       18.76      6.71 o 
  -3   3  19        1.72        5.21      6.27 o 
  -2   3  19      154.59      162.75     10.04 o 
  -1   3  19      187.59      207.63     11.76 o 
   0   3  19      204.47      227.41     12.14 o 
   1   3  19      355.33      378.37     14.48 o 
   2   3  19       10.08        4.92      8.19 o 
   3   3  19      158.12      183.28     13.14 o 
   4   3  19       87.62       89.03     13.98 o 
   5   3  19       65.19       59.57     12.69 o 
 -11   4  19       11.59       -7.75     11.53 o 
 -10   4  19       74.29       53.58      9.97 o 
  -9   4  19        2.93        9.69      7.63 o 
  -8   4  19      217.74      222.88     15.38 o 
  -7   4  19        6.50       -4.44      7.65 o 
  -6   4  19      320.53      344.97     14.30 o 
  -5   4  19       52.30       57.99      9.02 o 
  -4   4  19      355.55      361.70     14.39 o 
  -3   4  19       46.25       25.31      8.20 o 
  -2   4  19       23.95       24.02      8.10 o 
  -1   4  19      217.63      194.57     12.11 o 
   0   4  19       58.04       50.49      9.90 o 
   1   4  19       79.99       64.23     10.79 o 
   2   4  19      304.85      278.80     15.93 o 
   3   4  19       19.35       22.08     14.62 o 
   4   4  19      156.18      108.03     20.29 o 
 -10   5  19      178.53      162.33     16.59 o 
  -9   5  19      147.39      145.91     14.03 o 
  -8   5  19        0.89       -2.74     11.06 o 
  -7   5  19       99.65       91.32     12.57 o 
  -6   5  19       17.96       17.79      8.43 o 
  -5   5  19      209.83      221.22     13.50 o 
  -4   5  19       11.82       20.31      8.36 o 
  -3   5  19      133.29      116.63     10.84 o 
  -2   5  19        1.64       -0.85      8.19 o 
  -1   5  19      218.29      200.91     14.43 o 
   0   5  19      112.13       83.57     11.68 o 
   1   5  19      170.82      175.04     13.78 o 
   2   5  19       16.41       18.80     12.86 o 
   3   5  19      135.73      156.42     21.07 o 
  -8   6  19       50.72       53.29     16.29 o 
  -7   6  19       21.62       24.02     11.27 o 
  -6   6  19       90.85       60.37     12.45 o 
  -5   6  19      118.35      102.13     11.14 o 
  -4   6  19       92.89       77.05     10.66 o 
  -3   6  19       12.14        7.01     10.92 o 
  -2   6  19       11.26        2.52      9.03 o 
  -1   6  19      119.56      128.14     12.25 o 
   0   6  19      160.43      130.09     13.58 o 
   1   6  19       59.39       23.32     16.46 o 
 -12   0  20      249.14      218.04     37.41 o 
 -10   0  20     1234.13     1366.69     40.96 o 
  -8   0  20        5.10       -1.18     10.86 o 
  -6   0  20     1086.46     1147.35     29.12 o 
  -4   0  20      135.59      147.28     12.46 o 
  -2   0  20        5.35        0.46      9.50 o 
   0   0  20        8.50       11.72     12.64 o 
   2   0  20      157.19      142.50     12.02 o 
   4   0  20       30.16       36.70     15.17 o 
 -12   1  20        7.68       28.34     14.40 o 
 -11   1  20      373.77      382.73     21.11 o 
 -10   1  20      165.66      167.09     19.76 o 
  -9   1  20      562.49      634.60     19.66 o 
  -8   1  20      102.04       96.07     16.92 o 
  -7   1  20     1363.15     1390.90     25.62 o 
  -6   1  20       15.70       15.46     10.24 o 
  -5   1  20      433.12      429.42     15.16 o 
  -4   1  20       12.37       13.65      6.12 o 
  -3   1  20       39.13       31.99      6.58 o 
  -2   1  20       28.87       38.06      7.51 o 
  -1   1  20      141.72      144.54     12.26 o 
   0   1  20       13.35        9.23      6.18 o 
   1   1  20       10.76       14.00      7.12 o 
   2   1  20       46.00       61.93      8.69 o 
   3   1  20        7.04        5.10      6.43 o 
   4   1  20        0.23        7.90      6.90 o 
   5   1  20       58.89       59.29      8.05 o 
 -12   2  20      162.85      182.76     20.02 o 
 -11   2  20       67.43       33.07     12.28 o 
 -10   2  20      476.93      516.74     37.34 o 
  -9   2  20       10.09        8.42      9.60 o 
  -8   2  20      186.11      177.90     12.13 o 
  -7   2  20        4.52        6.40      7.45 o 
  -6   2  20      294.37      311.19     18.09 o 
  -5   2  20        9.90        9.12      7.06 o 
  -4   2  20      306.65      300.97     12.26 o 
  -3   2  20       79.80      103.26      9.19 o 
  -2   2  20        6.28        3.90      6.57 o 
  -1   2  20       51.76       60.64      6.83 o 
   0   2  20      147.81      155.08     10.47 o 
   1   2  20       58.67       54.93      7.39 o 
   2   2  20        4.36       -2.11      6.15 o 
   3   2  20        3.73        0.82      6.65 o 
   4   2  20        9.87        4.72      7.21 o 
 -11   3  20      107.80      111.63     15.29 o 
 -10   3  20       81.30       97.82     14.25 o 
  -9   3  20      341.69      304.21     16.37 o 
  -8   3  20        8.00        4.83      7.69 o 
  -7   3  20      112.32      112.75     10.32 o 
  -6   3  20      360.76      400.20     17.18 o 
  -5   3  20      457.33      471.86     16.88 o 
  -4   3  20      443.35      469.42     14.59 o 
  -3   3  20       22.14       14.05      7.05 o 
  -2   3  20       76.46       66.47      8.69 o 
  -1   3  20        8.18       21.72      7.69 o 
   0   3  20       56.95       36.86      8.24 o 
   1   3  20       66.56       52.17      9.45 o 
   2   3  20       34.28       23.80     10.06 o 
   3   3  20        0.05       -4.18      9.27 o 
   4   3  20      163.12      185.59     19.83 o 
 -10   4  20        7.16       -0.73      9.24 o 
  -9   4  20        3.76        5.42      8.57 o 
  -8   4  20       93.60       82.52     12.19 o 
  -7   4  20       15.75       15.66      8.44 o 
  -6   4  20       71.71       71.65      9.62 o 
  -5   4  20      267.82      275.20     13.76 o 
  -4   4  20      193.86      198.14     12.42 o 
  -3   4  20      277.85      299.76     14.14 o 
  -2   4  20      130.59      158.97     11.65 o 
  -1   4  20        0.81       14.13      8.98 o 
   0   4  20      281.32      310.39     16.12 o 
   1   4  20      188.74      141.48     12.79 o 
   2   4  20       13.39       11.53     10.96 o 
   3   4  20       35.77       11.35     26.55 o 
  -9   5  20        7.86        6.79     11.65 o 
  -8   5  20       21.98       22.00     12.16 o 
  -7   5  20        3.30       -9.76      9.76 o 
  -6   5  20      197.98      217.22     16.32 o 
  -5   5  20       49.08       59.02      9.80 o 
  -4   5  20      265.12      238.71     15.88 o 
  -3   5  20       72.35       65.57     10.31 o 
  -2   5  20      124.28      110.47     11.24 o 
  -1   5  20      498.25      468.09     17.56 o 
   0   5  20       24.84       18.52     10.06 o 
   1   5  20       90.65      109.99     14.10 o 
   2   5  20       58.09       88.16     23.31 o 
  -6   6  20        7.31       10.06     11.16 o 
  -5   6  20       54.40       39.12     11.61 o 
  -4   6  20       53.74       46.90     10.29 o 
  -3   6  20      105.07       96.75     11.47 o 
  -2   6  20      154.06      195.09     21.57 o 
  -1   6  20        3.91        1.12     10.88 o 
 -11   0  21        0.31       -4.84     16.88 o 
  -9   0  21      170.47      164.48     23.41 o 
  -7   0  21      750.76      760.40     52.94 o 
  -5   0  21      722.37      706.59     27.56 o 
  -3   0  21       14.46       22.78     11.03 o 
  -1   0  21        2.47       -6.35      9.11 o 
   1   0  21        1.26       -9.24      9.24 o 
   3   0  21      394.19      435.38     24.09 o 
 -11   1  21       73.33       56.20     13.60 o 
 -10   1  21       21.19       17.57      9.33 o 
  -9   1  21       32.07       32.79     10.10 o 
  -8   1  21      221.90      242.21     14.04 o 
  -7   1  21        0.09        9.33      7.42 o 
  -6   1  21      899.62      979.03     26.57 o 
  -5   1  21        1.40       -4.22      7.65 o 
  -4   1  21      302.62      299.38     15.39 o 
  -3   1  21       51.75       39.02      7.88 o 
  -2   1  21       25.89       29.46      7.06 o 
  -1   1  21       26.69       31.32      7.33 o 
   0   1  21       36.01       37.75      7.09 o 
   1   1  21       88.31      108.38      9.56 o 
   2   1  21       23.11       21.38      7.52 o 
   3   1  21       13.20       18.69      7.25 o 
   4   1  21       29.63       35.85      8.32 o 
 -11   2  21       16.25       18.08     12.31 o 
 -10   2  21      175.92      172.03     16.75 o 
  -9   2  21       46.80       41.36     10.92 o 
  -8   2  21       22.22       11.79      7.63 o 
  -7   2  21      123.43      115.58     11.51 o 
  -6   2  21       55.77       67.56     10.37 o 
  -5   2  21      367.67      370.17     19.97 o 
  -4   2  21        8.77       24.15      7.60 o 
  -3   2  21       20.12       12.09      7.97 o 
  -2   2  21      145.76      160.77     11.01 o 
  -1   2  21       33.20       31.94      6.66 o 
   0   2  21      111.18      133.52     10.48 o 
   1   2  21        4.04        0.70      6.58 o 
   2   2  21      144.38      162.47     16.54 o 
   3   2  21       79.17       93.25      9.73 o 
 -10   3  21       56.27       33.57     21.69 o 
  -9   3  21       96.92      104.18     12.03 o 
  -8   3  21       95.97       84.32     11.07 o 
  -7   3  21        5.61        4.93     10.43 o 
  -6   3  21        0.59       -1.62      7.07 o 
  -5   3  21      302.32      317.60     13.30 o 
  -4   3  21      122.13      131.26      9.97 o 
  -3   3  21       94.18       96.02      9.10 o 
  -2   3  21        3.95        5.07      7.33 o 
  -1   3  21      326.59      333.44     17.08 o 
   0   3  21       41.03       43.98      9.71 o 
   1   3  21      121.79      130.48     12.99 o 
   2   3  21        7.72       10.63      9.88 o 
   3   3  21        0.10       -4.20     10.84 o 
  -9   4  21        0.48       -1.85     10.62 o 
  -8   4  21       39.08       31.15     10.11 o 
  -7   4  21        0.90       -6.93      6.93 o 
  -6   4  21       36.20       22.00      8.59 o 
  -5   4  21        9.67        4.31      8.44 o 
  -4   4  21       80.89      104.23     11.09 o 
  -3   4  21        0.09        2.44      8.32 o 
  -2   4  21      121.77      137.71     11.89 o 
  -1   4  21       79.26       89.31     11.80 o 
   0   4  21      170.55      200.35     14.43 o 
   1   4  21       48.14       49.73     12.69 o 
   2   4  21      238.30      203.31     32.26 o 
  -7   5  21        9.61        6.11     11.11 o 
  -6   5  21       23.56       21.64      9.43 o 
  -5   5  21      168.39      169.64     12.81 o 
  -4   5  21        1.29       -6.63      8.83 o 
  -3   5  21      271.59      250.19     14.72 o 
  -2   5  21        9.13        7.35      9.35 o 
  -1   5  21      126.63      130.18     13.73 o 
   0   5  21       47.81       64.80     12.26 o 
 -10   0  22      439.28      482.19     41.58 o 
  -8   0  22      341.25      370.02     24.23 o 
  -6   0  22       31.55       32.16     20.85 o 
  -4   0  22      245.17      239.17     21.29 o 
  -2   0  22       24.94       15.21     11.28 o 
   0   0  22       36.71       31.87     10.66 o 
   2   0  22        2.21       20.92     11.76 o 
 -10   1  22      128.58      134.68     19.93 o 
  -9   1  22      314.39      309.62     16.40 o 
  -8   1  22       30.46       30.56     10.44 o 
  -7   1  22       23.19       21.51      8.15 o 
  -6   1  22       34.86       43.81     15.66 o 
  -5   1  22       35.54       27.91      8.66 o 
  -4   1  22        1.72        0.96      8.51 o 
  -3   1  22        6.07        3.32      6.89 o 
  -2   1  22        0.23        3.97      7.04 o 
  -1   1  22        3.13        4.96      7.21 o 
   0   1  22      111.78      119.57     15.78 o 
   1   1  22        3.01       11.61     11.55 o 
   2   1  22       82.28      103.29     12.75 o 
   3   1  22      337.41      387.00     15.64 o 
 -10   2  22       71.76       60.19     14.27 o 
  -9   2  22       64.56       75.26     12.79 o 
  -8   2  22       18.28       12.92      9.64 o 
  -7   2  22       87.11      112.95     11.95 o 
  -6   2  22        0.59        2.02      8.39 o 
  -5   2  22      227.10      217.53     13.71 o 
  -4   2  22        4.08       -7.44      7.44 o 
  -3   2  22       23.76       29.18      8.42 o 
  -2   2  22       28.19       19.42      9.37 o 
  -1   2  22       29.40       43.86      9.27 o 
   0   2  22        5.91       13.76      7.09 o 
   1   2  22      166.92      209.46     15.74 o 
   2   2  22      146.44      167.99     11.97 o 
  -9   3  22       28.87       16.41     10.92 o 
  -8   3  22       81.74      100.71     12.08 o 
  -7   3  22       67.32       70.64     15.90 o 
  -6   3  22       93.04      115.78     10.67 o 
  -5   3  22       41.76       40.26      8.84 o 
  -4   3  22        0.11       -0.08      7.62 o 
  -3   3  22       20.34       12.27      8.12 o 
  -2   3  22       28.78       30.59      8.65 o 
  -1   3  22       89.78       89.98     11.09 o 
   0   3  22      460.10      484.86     18.81 o 
   1   3  22        0.04       14.77     13.62 o 
  -8   4  22       74.85       62.20     11.69 o 
  -7   4  22       48.01       49.07      9.53 o 
  -6   4  22      100.70      109.35     10.81 o 
  -5   4  22        1.54        6.60      7.91 o 
  -4   4  22       99.50       91.91     11.20 o 
  -3   4  22       74.36       63.13     10.63 o 
  -2   4  22       75.14       51.75     10.84 o 
  -1   4  22        2.65       16.91      9.96 o 
   0   4  22        0.50       -2.34     10.63 o 
  -5   5  22       85.88       88.62     12.59 o 
  -4   5  22        0.37        2.55      9.38 o 
  -3   5  22      158.78      152.74     15.38 o 
  -9   0  23      103.88      112.30     17.55 o 
  -7   0  23       93.82      113.65     17.16 o 
  -5   0  23      136.79      150.53     19.99 o 
  -3   0  23      190.73      208.85     21.20 o 
  -1   0  23        1.09        6.78     11.78 o 
   1   0  23      199.61      234.52     32.78 o 
  -9   1  23      145.71      141.21     14.43 o 
  -8   1  23       29.99        4.64     10.21 o 
  -7   1  23       58.67       53.30     11.72 o 
  -6   1  23        0.93       -5.76      8.29 o 
  -5   1  23       79.62      104.03     11.16 o 
  -4   1  23        0.90        0.08      8.85 o 
  -3   1  23        3.00       -4.40      6.86 o 
  -2   1  23      147.97      148.90     12.76 o 
  -1   1  23       13.03       11.40      8.04 o 
   0   1  23      187.05      220.89     15.20 o 
   1   1  23       38.09       59.98     10.20 o 
  -9   2  23       59.56       49.97     13.89 o 
  -8   2  23       51.58       51.96     10.98 o 
  -7   2  23        0.08        7.28      8.94 o 
  -6   2  23      142.91      137.75     12.69 o 
  -5   2  23       17.67        3.92      8.79 o 
  -4   2  23      109.11      128.47     11.29 o 
  -3   2  23        3.80        1.23      8.77 o 
  -2   2  23       23.28       26.30      9.92 o 
  -1   2  23       97.24      128.64     14.62 o 
   0   2  23       22.86       15.44      8.96 o 
   1   2  23       10.04       16.67      7.80 o 
  -8   3  23       28.14       23.36     11.73 o 
  -7   3  23      158.81      179.05     14.34 o 
  -6   3  23       73.73       66.52     12.15 o 
  -5   3  23      437.53      494.52     17.33 o 
  -4   3  23        0.86       16.29      9.07 o 
  -3   3  23       31.52       25.65      9.54 o 
  -2   3  23        1.84       -3.64      9.52 o 
  -1   3  23       30.10       18.93      9.59 o 
   0   3  23        3.61        9.07     10.36 o 
  -6   4  23       40.64       51.97     10.64 o 
  -5   4  23       31.68       49.39     10.52 o 
  -4   4  23      117.17      124.11     11.14 o 
  -3   4  23       15.36       17.38      8.87 o 
  -2   4  23        0.49        2.12      9.77 o 
  -8   0  24        7.88        3.10     13.60 o 
  -6   0  24       36.31       43.22     27.09 o 
  -4   0  24      122.48      160.26     20.28 o 
  -2   0  24      211.92      209.35     22.32 o 
   0   0  24      486.30      644.62     36.77 o 
  -8   1  24      121.49      123.97     16.42 o 
  -7   1  24       13.57        9.72      9.35 o 
  -6   1  24        0.31       -7.92      9.28 o 
  -5   1  24        1.90        3.13      9.56 o 
  -4   1  24      118.94      104.86     13.18 o 
  -3   1  24       79.04       95.12     11.63 o 
  -2   1  24        7.42       21.53      8.73 o 
  -1   1  24      249.29      307.08     17.61 o 
  -7   2  24        0.92       -8.01      8.88 o 
  -6   2  24       24.24       28.94      9.86 o 
  -5   2  24      206.87      220.14     15.61 o 
  -4   2  24        0.01       11.15      9.67 o 
  -3   2  24       16.31       23.88     10.44 o 
  -2   2  24      192.09      209.10     19.04 o 
  -1   2  24       57.17       75.49     19.83 o 
  -5   3  24        0.31       26.24     10.72 o 
  -4   3  24      218.30      292.00     18.60 o 
  -3   3  24       40.85       14.97     15.82 o 
  -5   0  25       41.88       24.89     13.86 o 
  -3   0  25        5.08        4.60     12.51 o 
  -4   1  25       30.72       37.41     17.42 o 
                                                 
